# Supplementary material for: Bis(benzoyl­acetonato)bis­(1,3-di-4-pyridyl­propane)manganese(II)
Source: Acta Crystallogr Sect E Struct Rep Online. 2009 Mar 25;65(Pt 4):m423–4. doi: 10.1107/S1600536809009891 (PMC2969015; doi:10.1107/S1600536809009891)
Supplement: Supplementary file 1 [file e-65-0m423-sup1.cif]

##############################################################################
###                                                                        ###
###        Electronic paper (Acta Crystallographica Section E)             ###
###                                                                        ###
##############################################################################
#                                                                            #
# This CIF contains the data in a paper accepted for publication in Acta     #
# Crystallographica Section E. It conforms to the requirements of Notes      #
# for Authors for Section E, and has been peer reviewed under the auspices   #
# of the IUCr Commission on Journals.                                        #
#                                                                            #
# Full details of the Crystallographic Information File format               #
# are given in the paper "The Crystallographic Information File (CIF):       #
# a New Standard Archive File for Crystallography" by S. R. Hall, F. H.      #
# Allen and I. D. Brown [Acta Cryst. (1991), A47, 655-685].                  #
#                                                                            #
# The current version of the core CIF dictionary is obtainable from          #
# ftp://ftp.iucr.org/pub/cif_core.dic. The current version number is 2.4.    #
#                                                                            #
# Software is freely available for graphical display of the structure(s) in  #
# this CIF.  For information consult the CIF home page http://www.iucr.org/  #
# cif/home.html                                                              #
#                                                                            #
# This file may be used for bona fide research purposes within the           #
# scientific community so long as proper attribution is given to the journal # 
# article from which it was obtained.                                        #
#                                                                            #
##############################################################################
                                             
data_I
_audit_creation_method     'SHELXL-97'
_chemical_name_systematic
;
Bis(benzoylacetonato)bis(1,3-di-4-pyridylpropane)manganese(II)
;
_chemical_name_common     ?
_chemical_formula_moiety     'C46 H46 Mn N4 O4'
_chemical_formula_sum     'C46 H46 Mn N4 O4'
_chemical_formula_iupac     '[Mn (C10 H9 O2)2 (C13 H14 N2)2]'
_chemical_formula_weight     773.81
_chemical_melting_point     ?
_symmetry_cell_setting     Triclinic
_symmetry_space_group_name_H-M     'P -1'
_symmetry_space_group_name_Hall     '-P 1'
loop_
    _symmetry_equiv_pos_as_xyz
    'x, y, z'
    '-x, -y, -z'
_cell_length_a     9.771(2)
_cell_length_b     10.269(2)
_cell_length_c     10.485(2)
_cell_angle_alpha     79.84(3)
_cell_angle_beta     77.68(3)
_cell_angle_gamma     89.45(3)
_cell_volume     1011.3(3)
_cell_formula_units_Z     1
_cell_measurement_reflns_used     9996
_cell_measurement_theta_min     3.10
_cell_measurement_theta_max     27.44
_cell_measurement_temperature     298(2)
_exptl_crystal_description     block
_exptl_crystal_colour     yellow
_exptl_crystal_size_max     0.43
_exptl_crystal_size_mid     0.27
_exptl_crystal_size_min     0.14
_exptl_crystal_density_diffrn     1.271
_exptl_crystal_density_meas     ?
_exptl_crystal_density_method     'not measured'
_exptl_crystal_F_000     407
_exptl_absorpt_coefficient_mu     0.374
_exptl_absorpt_correction_type     'multi-scan'
_exptl_absorpt_process_details     '(ABSCOR; Higashi, 1995)'
_exptl_absorpt_correction_T_min     0.886
_exptl_absorpt_correction_T_max     0.949
_exptl_special_details
;
;
_diffrn_ambient_temperature     298(2)
_diffrn_radiation_type     MoK\a
_diffrn_radiation_wavelength     0.71073
_diffrn_radiation_source     'fine-focus sealed tube'
_diffrn_radiation_monochromator     graphite
_diffrn_measurement_device_type     'Rigaku R-AXIS RAPID'
_diffrn_measurement_method     \w
_diffrn_detector_area_resol_mean     0
_diffrn_reflns_number     9996
_diffrn_reflns_av_R_equivalents     0.0376
_diffrn_reflns_av_sigmaI/netI     0.0536
_diffrn_reflns_theta_min     3.10
_diffrn_reflns_theta_max     27.44
_diffrn_reflns_theta_full     27.44
_diffrn_measured_fraction_theta_max     0.988
_diffrn_measured_fraction_theta_full     0.988
_diffrn_reflns_limit_h_min     -12
_diffrn_reflns_limit_h_max     11
_diffrn_reflns_limit_k_min     -13
_diffrn_reflns_limit_k_max     13
_diffrn_reflns_limit_l_min     -13
_diffrn_reflns_limit_l_max     13
_diffrn_standards_number     0
_diffrn_standards_interval_count     ?
_diffrn_standards_interval_time     ?
_diffrn_standards_decay_%     ?
_refine_special_details
;
 Refinement of F^2^ against ALL reflections.  The weighted R-factor wR and
 goodness of fit S are based on F^2^, conventional R-factors R are based
 on F, with F set to zero for negative F^2^. The threshold expression of
 F^2^ > 2sigma(F^2^) is used only for calculating R-factors(gt) etc. and is
 not relevant to the choice of reflections for refinement.  R-factors based
 on F^2^ are statistically about twice as large as those based on F, and R-
 factors based on ALL data will be even larger.
;
_reflns_number_total     4583
_reflns_number_gt     2625
_reflns_threshold_expression     I>2\s(I)
_refine_ls_structure_factor_coef     Fsqd
_refine_ls_matrix_type     full
_refine_ls_R_factor_all     0.1219
_refine_ls_R_factor_gt     0.0539
_refine_ls_wR_factor_gt     0.0872
_refine_ls_wR_factor_ref     0.1305
_refine_ls_goodness_of_fit_ref     1.111
_refine_ls_restrained_S_all     1.113
_refine_ls_number_reflns     4583
_refine_ls_number_parameters     279
_refine_ls_number_restraints     22
_refine_ls_hydrogen_treatment     constr
_refine_ls_weighting_scheme     calc
_refine_ls_weighting_details
         'calc w=1/[\s^2^(Fo^2^)+(0.0212P)^2^+0.8043P] where P=(Fo^2^+2Fc^2^)/3'
_atom_sites_solution_hydrogens     geom
_atom_sites_solution_primary     direct
_atom_sites_solution_secondary     difmap
_refine_ls_shift/su_max     0.000
_refine_ls_shift/su_mean     0.000
_refine_diff_density_max     0.438
_refine_diff_density_min     -0.847
_refine_ls_extinction_method     none
_refine_ls_extinction_coef     ?
loop_
    _atom_type_symbol
    _atom_type_description
    _atom_type_scat_dispersion_real
    _atom_type_scat_dispersion_imag
    _atom_type_scat_source
    'C' 'C' 0.0033 0.0016
                         'International Tables Vol C Tables 4.2.6.8 and 6.1.1.4'
    'H' 'H' 0.0000 0.0000
                         'International Tables Vol C Tables 4.2.6.8 and 6.1.1.4'
    'Mn' 'Mn' 0.3368 0.7283
                         'International Tables Vol C Tables 4.2.6.8 and 6.1.1.4'
    'N' 'N' 0.0061 0.0033
                         'International Tables Vol C Tables 4.2.6.8 and 6.1.1.4'
    'O' 'O' 0.0106 0.0060
                         'International Tables Vol C Tables 4.2.6.8 and 6.1.1.4'
_computing_data_collection     'RAPID-AUTO (Rigaku, 1998)'
_computing_cell_refinement     'RAPID-AUTO (Rigaku, 1998)'
_computing_data_reduction     'CrystalStructure (Rigaku/MSC, 2004)'
_computing_structure_solution     'SHELXS97 (Sheldrick, 2008)'
_computing_structure_refinement     'SHELXL97 (Sheldrick, 2008)'
_computing_molecular_graphics     'ORTEPII (Johnson, 1976)'
_computing_publication_material
                            'SHELXL97 (Sheldrick, 2008) and PLATON (Spek, 2009)'
loop_
    _atom_site_type_symbol
    _atom_site_label
    _atom_site_fract_x
    _atom_site_fract_y
    _atom_site_fract_z
    _atom_site_U_iso_or_equiv
    _atom_site_adp_type
    _atom_site_calc_flag
    _atom_site_refinement_flags
    _atom_site_occupancy
    _atom_site_disorder_assembly
    _atom_site_disorder_group
    Mn Mn1 0.5000 0.5000 0.5000 0.0515(2) Uani d S 1 . .
    O O1 0.5977(2) 0.4870(2) 0.2980(2) 0.0588(6) Uani d . 1 . .
    O O2 0.4772(2) 0.70055(19) 0.4153(2) 0.0583(6) Uani d . 1 . .
    N N1 0.7142(3) 0.5550(2) 0.5435(3) 0.0554(7) Uani d . 1 A .
    C C1 0.6164(3) 0.5749(3) 0.1942(3) 0.0561(8) Uani d . 1 . .
    C C2 0.5774(3) 0.7069(3) 0.1891(3) 0.0543(8) Uani d . 1 . .
    H H2A 0.5942 0.7611 0.1060 0.065 Uiso calc R 1 . .
    C C3 0.5159(3) 0.7642(3) 0.2973(3) 0.0497(7) Uani d . 1 . .
    C C4 0.4914(3) 0.9105(3) 0.2811(3) 0.0512(7) Uani d . 1 . .
    C C5 0.4131(4) 0.9594(3) 0.3870(4) 0.0663(9) Uani d . 1 . .
    H H5A 0.3739 0.9010 0.4644 0.080 Uiso calc R 1 . .
    C C6 0.3917(4) 1.0938(4) 0.3806(4) 0.0818(11) Uani d . 1 . .
    H H6A 0.3375 1.1247 0.4528 0.098 Uiso calc R 1 . .
    C C7 0.4501(5) 1.1811(4) 0.2680(5) 0.0850(12) Uani d . 1 . .
    H H7A 0.4377 1.2715 0.2640 0.102 Uiso calc R 1 . .
    C C8 0.5270(4) 1.1340(4) 0.1614(4) 0.0819(12) Uani d . 1 . .
    H H8A 0.5656 1.1929 0.0841 0.098 Uiso calc R 1 . .
    C C9 0.5481(3) 0.9997(3) 0.1673(4) 0.0649(9) Uani d . 1 . .
    H H9A 0.6009 0.9693 0.0942 0.078 Uiso calc R 1 . .
    C C10 0.6872(5) 0.5313(4) 0.0665(3) 0.0889(13) Uani d . 1 . .
    H H10A 0.7800 0.5030 0.0723 0.133 Uiso calc R 1 . .
    H H10B 0.6927 0.6039 -0.0061 0.133 Uiso calc R 1 . .
    H H10C 0.6340 0.4591 0.0522 0.133 Uiso calc R 1 . .
    C C11 0.7529(4) 0.5049(3) 0.6567(3) 0.0638(9) Uani d . 1 . .
    H H11A 0.6941 0.4413 0.7173 0.077 Uiso calc R 1 . .
    C C12 0.8743(4) 0.5418(4) 0.6887(4) 0.0677(9) Uani d . 1 A .
    H H12A 0.8959 0.5029 0.7688 0.081 Uiso calc R 1 . .
    C C13 0.9645(3) 0.6367(4) 0.6023(4) 0.0631(9) Uani d . 1 . .
    C C14 0.9256(3) 0.6873(3) 0.4842(4) 0.0655(9) Uani d . 1 A .
    H H14A 0.9830 0.7503 0.4215 0.079 Uiso calc R 1 . .
    C C15 0.8025(3) 0.6449(3) 0.4595(3) 0.0610(8) Uani d . 1 . .
    H H15A 0.7793 0.6812 0.3793 0.073 Uiso calc R 1 A .
    C C16 1.0969(4) 0.6845(4) 0.6333(4) 0.0850(12) Uani d D 1 A 1
    H H16A 1.1748 0.6787 0.5599 0.102 Uiso calc PR 0.712(7) B 1
    H H16B 1.1152 0.6272 0.7115 0.102 Uiso calc PR 0.712(7) B 1
    C C17 1.0873(5) 0.8315(6) 0.6584(6) 0.0735(18) Uani d PD 0.712(7) A 1
    H H17A 1.1786 0.8627 0.6649 0.088 Uiso calc PR 0.712(7) B 1
    H H17B 1.0597 0.8880 0.5843 0.088 Uiso calc PR 0.712(7) B 1
    C C18 0.9821(5) 0.8393(5) 0.7845(5) 0.0715(18) Uani d PD 0.712(7) A 1
    H H18A 0.8921 0.8054 0.7778 0.086 Uiso calc PR 0.712(7) B 1
    H H18B 1.0112 0.7826 0.8578 0.086 Uiso calc PR 0.712(7) B 1
    C C19 0.9642(5) 0.9769(5) 0.8155(6) 0.0585(14) Uani d PD 0.712(7) A 1
    C C20 0.8366(7) 1.0339(8) 0.8254(7) 0.068(2) Uani d PD 0.712(7) A 1
    H H20A 0.7619 0.9881 0.8099 0.082 Uiso calc PR 0.712(7) B 1
    C C21 0.8167(10) 1.1545(10) 0.8570(9) 0.091(4) Uani d PD 0.712(7) A 1
    H H21A 0.7279 1.1890 0.8605 0.109 Uiso calc PR 0.712(7) B 1
    C C22 1.0392(10) 1.1755(10) 0.8710(12) 0.084(3) Uani d PD 0.712(7) A 1
    H H22A 1.1114 1.2260 0.8848 0.101 Uiso calc PR 0.712(7) B 1
    C C23 1.0715(6) 1.0503(7) 0.8387(7) 0.0711(19) Uani d PD 0.712(7) A 1
    H H23A 1.1614 1.0180 0.8331 0.085 Uiso calc PR 0.712(7) B 1
    N N2 0.9127(8) 1.2275(7) 0.8834(7) 0.083(3) Uiso d PD 0.712(7) A 1
    H H16C 1.1545 0.7357 0.5537 0.102 Uiso calc PR 0.288(7) B 2
    H H16D 1.1497 0.6092 0.6635 0.102 Uiso calc PR 0.288(7) B 2
    C C17A 1.0611(15) 0.7711(11) 0.7420(13) 0.067(4) Uiso d PD 0.288(7) A 2
    H H17C 0.9851 0.7311 0.8133 0.080 Uiso calc PR 0.288(7) B 2
    H H17D 1.1421 0.7844 0.7785 0.080 Uiso calc PR 0.288(7) B 2
    C C18A 1.0178(15) 0.9009(11) 0.6687(12) 0.067(4) Uiso d PD 0.288(7) A 2
    H H18C 1.0926 0.9332 0.5927 0.081 Uiso calc PR 0.288(7) B 2
    H H18D 0.9355 0.8841 0.6355 0.081 Uiso calc PR 0.288(7) B 2
    C C19A 0.9859(14) 1.0068(12) 0.7515(15) 0.059(4) Uiso d PD 0.288(7) A 2
    C C20A 0.8553(17) 1.0579(18) 0.7869(19) 0.065(6) Uiso d PD 0.288(7) A 2
    H H20B 0.7773 1.0231 0.7654 0.079 Uiso calc PR 0.288(7) B 2
    C C21A 0.843(2) 1.1620(17) 0.855(2) 0.054(6) Uiso d PD 0.288(7) A 2
    H H21B 0.7535 1.1924 0.8812 0.064 Uiso calc PR 0.288(7) B 2
    C C22A 1.071(2) 1.170(2) 0.861(3) 0.061(6) Uiso d PD 0.288(7) A 2
    H H22B 1.1456 1.1995 0.8918 0.073 Uiso calc PR 0.288(7) B 2
    C C23A 1.0905(17) 1.0689(16) 0.7889(16) 0.065(6) Uiso d PD 0.288(7) A 2
    H H23B 1.1814 1.0408 0.7635 0.078 Uiso calc PR 0.288(7) B 2
    N N2A 0.9475(18) 1.2239(16) 0.8872(17) 0.066(5) Uiso d PD 0.288(7) A 2
loop_
    _atom_site_aniso_label
    _atom_site_aniso_U_11
    _atom_site_aniso_U_22
    _atom_site_aniso_U_33
    _atom_site_aniso_U_12
    _atom_site_aniso_U_13
    _atom_site_aniso_U_23
    Mn1 0.0558(4) 0.0467(4) 0.0503(4) 0.0015(3) -0.0082(3) -0.0078(3)
    O1 0.0646(14) 0.0521(13) 0.0569(14) 0.0078(11) -0.0061(11) -0.0110(11)
    O2 0.0687(14) 0.0483(12) 0.0537(13) 0.0068(10) -0.0045(11) -0.0088(10)
    N1 0.0563(16) 0.0563(16) 0.0534(16) 0.0028(13) -0.0106(13) -0.0110(13)
    C1 0.0542(19) 0.063(2) 0.0501(19) 0.0049(16) -0.0084(15) -0.0119(16)
    C2 0.0583(19) 0.0516(18) 0.0499(18) 0.0080(15) -0.0104(15) -0.0028(15)
    C3 0.0432(17) 0.0510(17) 0.0534(19) -0.0011(14) -0.0101(14) -0.0055(15)
    C4 0.0473(17) 0.0473(17) 0.0599(19) 0.0012(14) -0.0172(15) -0.0051(15)
    C5 0.076(2) 0.058(2) 0.066(2) 0.0128(18) -0.0185(19) -0.0120(17)
    C6 0.104(3) 0.064(2) 0.086(3) 0.026(2) -0.030(2) -0.026(2)
    C7 0.101(3) 0.053(2) 0.111(3) 0.011(2) -0.041(3) -0.017(2)
    C8 0.087(3) 0.052(2) 0.099(3) 0.000(2) -0.019(2) 0.007(2)
    C9 0.063(2) 0.055(2) 0.072(2) 0.0001(16) -0.0108(18) -0.0048(17)
    C10 0.119(3) 0.082(3) 0.059(2) 0.014(2) 0.003(2) -0.022(2)
    C11 0.069(2) 0.061(2) 0.059(2) 0.0008(17) -0.0101(18) -0.0083(17)
    C12 0.071(2) 0.075(2) 0.064(2) 0.015(2) -0.0243(19) -0.0189(19)
    C13 0.0507(19) 0.073(2) 0.074(2) 0.0129(17) -0.0137(18) -0.036(2)
    C14 0.054(2) 0.074(2) 0.067(2) -0.0038(17) -0.0042(17) -0.0181(18)
    C15 0.060(2) 0.066(2) 0.055(2) 0.0002(17) -0.0079(17) -0.0105(17)
    C16 0.060(2) 0.101(3) 0.110(3) 0.016(2) -0.025(2) -0.056(3)
    C17 0.047(3) 0.102(5) 0.075(4) -0.007(3) -0.007(3) -0.030(4)
    C18 0.069(3) 0.077(4) 0.070(4) -0.005(3) -0.009(3) -0.023(3)
    C19 0.055(3) 0.071(3) 0.051(3) -0.002(3) -0.013(3) -0.011(3)
    C20 0.051(3) 0.081(5) 0.074(5) -0.003(3) -0.019(3) -0.009(4)
    C21 0.057(5) 0.117(8) 0.099(6) 0.012(4) -0.016(4) -0.019(4)
    C22 0.078(7) 0.093(6) 0.084(5) -0.037(5) -0.017(5) -0.017(4)
    C23 0.049(3) 0.096(5) 0.070(5) -0.001(3) -0.017(3) -0.014(4)
    C16A 0.060(2) 0.101(3) 0.110(3) 0.016(2) -0.025(2) -0.056(3)
_geom_special_details
;
 All esds (except the esd in the dihedral angle between two l.s. planes)
 are estimated using the full covariance matrix.  The cell esds are taken
 into account individually in the estimation of esds in distances, angles
 and torsion angles; correlations between esds in cell parameters are only
 used when they are defined by crystal symmetry.  An approximate (isotropic)
 treatment of cell esds is used for estimating esds involving l.s. planes.
;
loop_
    _geom_bond_atom_site_label_1
    _geom_bond_atom_site_label_2
    _geom_bond_site_symmetry_2
    _geom_bond_distance
    _geom_bond_publ_flag
    Mn1 O2 . 2.124(2) y
    Mn1 O2 2_666 2.124(2) ?
    Mn1 O1 2_666 2.157(2) ?
    Mn1 O1 . 2.157(2) y
    Mn1 N1 . 2.330(3) y
    Mn1 N1 2_666 2.330(3) ?
    O1 C1 . 1.266(3) ?
    O2 C3 . 1.273(3) ?
    N1 C15 . 1.333(4) ?
    N1 C11 . 1.337(4) ?
    C1 C2 . 1.400(4) ?
    C1 C10 . 1.511(4) ?
    C2 C3 . 1.390(4) ?
    C2 H2A . 0.9300 ?
    C3 C4 . 1.505(4) ?
    C4 C5 . 1.377(4) ?
    C4 C9 . 1.383(4) ?
    C5 C6 . 1.386(5) ?
    C5 H5A . 0.9300 ?
    C6 C7 . 1.368(5) ?
    C6 H6A . 0.9300 ?
    C7 C8 . 1.368(5) ?
    C7 H7A . 0.9300 ?
    C8 C9 . 1.385(5) ?
    C8 H8A . 0.9300 ?
    C9 H9A . 0.9300 ?
    C10 H10A . 0.9600 ?
    C10 H10B . 0.9600 ?
    C10 H10C . 0.9600 ?
    C11 C12 . 1.374(5) ?
    C11 H11A . 0.9300 ?
    C12 C13 . 1.382(5) ?
    C12 H12A . 0.9300 ?
    C13 C14 . 1.384(5) ?
    C13 C16 . 1.506(5) ?
    C14 C15 . 1.374(4) ?
    C14 H14A . 0.9300 ?
    C15 H15A . 0.9300 ?
    C16 C17 . 1.576(6) ?
    C16 H16A . 0.9700 ?
    C16 H16B . 0.9700 ?
    C17 C18 . 1.506(6) ?
    C17 H17A . 0.9700 ?
    C17 H17B . 0.9700 ?
    C18 C19 . 1.505(6) ?
    C18 H18A . 0.9700 ?
    C18 H18B . 0.9700 ?
    C19 C20 . 1.364(6) ?
    C19 C23 . 1.384(6) ?
    C20 C21 . 1.339(8) ?
    C20 H20A . 0.9300 ?
    C21 N2 . 1.310(9) ?
    C21 H21A . 0.9300 ?
    C22 N2 . 1.331(9) ?
    C22 C23 . 1.403(8) ?
    C22 H22A . 0.9300 ?
    C23 H23A . 0.9300 ?
    C17A C18A . 1.521(13) ?
    C17A H17C . 0.9700 ?
    C17A H17D . 0.9700 ?
    C18A C19A . 1.498(13) ?
    C18A H18C . 0.9700 ?
    C18A H18D . 0.9700 ?
    C19A C23A . 1.369(13) ?
    C19A C20A . 1.377(14) ?
    C20A C21A . 1.377(14) ?
    C20A H20B . 0.9300 ?
    C21A N2A . 1.339(15) ?
    C21A H21B . 0.9300 ?
    C22A N2A . 1.322(15) ?
    C22A C23A . 1.375(15) ?
    C22A H22B . 0.9300 ?
    C23A H23B . 0.9300 ?
loop_
    _geom_angle_atom_site_label_1
    _geom_angle_atom_site_label_2
    _geom_angle_atom_site_label_3
    _geom_angle_site_symmetry_1
    _geom_angle_site_symmetry_3
    _geom_angle
    _geom_angle_publ_flag
    O2 Mn1 O2 . 2_666 180 y
    O2 Mn1 O1 . 2_666 97.35(8) y
    O2 Mn1 O1 2_666 2_666 82.65(8) ?
    O2 Mn1 O1 . . 82.65(8) y
    O2 Mn1 O1 2_666 . 97.35(8) ?
    O1 Mn1 O1 2_666 . 180 y
    O2 Mn1 N1 . . 90.12(9) y
    O2 Mn1 N1 2_666 . 89.88(9) ?
    O1 Mn1 N1 2_666 . 88.68(9) ?
    O1 Mn1 N1 . . 91.32(9) y
    O2 Mn1 N1 . 2_666 89.88(9) y
    O2 Mn1 N1 2_666 2_666 90.12(9) n
    O1 Mn1 N1 2_666 2_666 91.32(9) n
    O1 Mn1 N1 . 2_666 88.68(9) y
    N1 Mn1 N1 . 2_666 180 y
    C1 O1 Mn1 . . 129.9(2) ?
    C3 O2 Mn1 . . 131.8(2) ?
    C15 N1 C11 . . 115.8(3) ?
    C15 N1 Mn1 . . 121.5(2) ?
    C11 N1 Mn1 . . 122.6(2) ?
    O1 C1 C2 . . 125.5(3) ?
    O1 C1 C10 . . 116.2(3) ?
    C2 C1 C10 . . 118.3(3) ?
    C3 C2 C1 . . 125.7(3) ?
    C3 C2 H2A . . 117.2 ?
    C1 C2 H2A . . 117.2 ?
    O2 C3 C2 . . 124.3(3) ?
    O2 C3 C4 . . 114.9(3) ?
    C2 C3 C4 . . 120.8(3) ?
    C5 C4 C9 . . 118.0(3) ?
    C5 C4 C3 . . 118.4(3) ?
    C9 C4 C3 . . 123.5(3) ?
    C4 C5 C6 . . 121.3(3) ?
    C4 C5 H5A . . 119.3 ?
    C6 C5 H5A . . 119.3 ?
    C7 C6 C5 . . 120.0(4) ?
    C7 C6 H6A . . 120.0 ?
    C5 C6 H6A . . 120.0 ?
    C6 C7 C8 . . 119.4(4) ?
    C6 C7 H7A . . 120.3 ?
    C8 C7 H7A . . 120.3 ?
    C7 C8 C9 . . 120.7(4) ?
    C7 C8 H8A . . 119.7 ?
    C9 C8 H8A . . 119.7 ?
    C4 C9 C8 . . 120.6(4) ?
    C4 C9 H9A . . 119.7 ?
    C8 C9 H9A . . 119.7 ?
    C1 C10 H10A . . 109.5 ?
    C1 C10 H10B . . 109.5 ?
    H10A C10 H10B . . 109.5 ?
    C1 C10 H10C . . 109.5 ?
    H10A C10 H10C . . 109.5 ?
    H10B C10 H10C . . 109.5 ?
    N1 C11 C12 . . 123.8(3) ?
    N1 C11 H11A . . 118.1 ?
    C12 C11 H11A . . 118.1 ?
    C11 C12 C13 . . 120.2(3) ?
    C11 C12 H12A . . 119.9 ?
    C13 C12 H12A . . 119.9 ?
    C12 C13 C14 . . 116.0(3) ?
    C12 C13 C16 . . 122.8(4) ?
    C14 C13 C16 . . 121.2(4) ?
    C15 C14 C13 . . 120.2(3) ?
    C15 C14 H14A . . 119.9 ?
    C13 C14 H14A . . 119.9 ?
    N1 C15 C14 . . 123.9(3) ?
    N1 C15 H15A . . 118.1 ?
    C14 C15 H15A . . 118.1 ?
    C13 C16 C17 . . 112.3(3) ?
    C13 C16 H16A . . 109.1 ?
    C17 C16 H16A . . 109.1 ?
    C13 C16 H16B . . 109.1 ?
    C17 C16 H16B . . 109.1 ?
    H16A C16 H16B . . 107.9 ?
    C18 C17 C16 . . 110.2(4) ?
    C18 C17 H17A . . 109.6 ?
    C16 C17 H17A . . 109.6 ?
    C18 C17 H17B . . 109.6 ?
    C16 C17 H17B . . 109.6 ?
    H17A C17 H17B . . 108.1 ?
    C19 C18 C17 . . 114.0(4) ?
    C19 C18 H18A . . 108.7 ?
    C17 C18 H18A . . 108.7 ?
    C19 C18 H18B . . 108.7 ?
    C17 C18 H18B . . 108.7 ?
    H18A C18 H18B . . 107.6 ?
    C20 C19 C23 . . 116.6(5) ?
    C20 C19 C18 . . 120.1(5) ?
    C23 C19 C18 . . 123.2(5) ?
    C21 C20 C19 . . 121.3(7) ?
    C21 C20 H20A . . 119.3 ?
    C19 C20 H20A . . 119.3 ?
    N2 C21 C20 . . 125.0(9) ?
    N2 C21 H21A . . 117.5 ?
    C20 C21 H21A . . 117.5 ?
    N2 C22 C23 . . 124.8(7) ?
    N2 C22 H22A . . 117.6 ?
    C23 C22 H22A . . 117.6 ?
    C19 C23 C22 . . 117.3(6) ?
    C19 C23 H23A . . 121.3 ?
    C22 C23 H23A . . 121.3 ?
    C21 N2 C22 . . 114.8(7) ?
    C18A C17A H17C . . 111.1 ?
    C18A C17A H17D . . 111.1 ?
    H17C C17A H17D . . 109.0 ?
    C19A C18A C17A . . 114.2(10) ?
    C19A C18A H18C . . 108.7 ?
    C17A C18A H18C . . 108.7 ?
    C19A C18A H18D . . 108.7 ?
    C17A C18A H18D . . 108.7 ?
    H18C C18A H18D . . 107.6 ?
    C23A C19A C20A . . 114.3(12) ?
    C23A C19A C18A . . 121.1(12) ?
    C20A C19A C18A . . 124.4(12) ?
    C21A C20A C19A . . 118.1(15) ?
    C21A C20A H20B . . 120.9 ?
    C19A C20A H20B . . 120.9 ?
    N2A C21A C20A . . 126.7(16) ?
    N2A C21A H21B . . 116.7 ?
    C20A C21A H21B . . 116.7 ?
    N2A C22A C23A . . 120.3(17) ?
    N2A C22A H22B . . 119.9 ?
    C23A C22A H22B . . 119.9 ?
    C19A C23A C22A . . 125.0(15) ?
    C19A C23A H23B . . 117.5 ?
    C22A C23A H23B . . 117.5 ?
    C22A N2A C21A . . 115.1(14) ?
loop_
    _geom_hbond_atom_site_label_D
    _geom_hbond_atom_site_label_H
    _geom_hbond_atom_site_label_A
    _geom_hbond_site_symmetry_A
    _geom_hbond_distance_DH
    _geom_hbond_distance_HA
    _geom_hbond_distance_DA
    _geom_hbond_angle_DHA
    C11 H11A Cg1 1_555 0.93 2.56 3.159(4) 122
    C14 H14A Cg2 2_776 0.93 2.91 3.738(5) 149
    C14 H14A Cg3 2_776 0.93 2.63 3.440(9) 147
    C15 H15A Cg1 1_555 0.93 2.60 3.206(3) 123
    C20 H20A Cg4 2_676 0.93 2.65 3.529(7) 158
data_global
_journal_date_recd_electronic     2009-02-26
_journal_date_accepted     2009-03-17
_journal_name_full     'Acta Crystallographica, Section E'
_journal_year     2009
_journal_volume     65
_journal_issue      4
_journal_page_first     m423
_journal_page_last     m424
_journal_paper_category     QM
_journal_coeditor_code     LH2780
_publ_contact_author_name     'Dr. Lei Han'
_publ_contact_author_address
;
Faculty of Materials Science & Chemical Engineering
Ningbo University
Ningbo, Zhejiang, 315211, P.R. China
;
_publ_contact_author_email     'hanlei@nbu.edu.cn'
_publ_contact_author_fax     '+86-574-87600734'
_publ_contact_author_phone     '+86-574-87600782'
_publ_section_title
;
Bis(benzoylacetonato)bis(1,3-di-4-pyridylpropane)manganese(II)
;
loop_
    _publ_author_name
    _publ_author_footnote
    _publ_author_address
    'Yan Zhou' .
;
Faculty of Materials Science & Chemical Engineering
Ningbo University
Zhejiang 315211, People's Republic of China
;
    'Wen-Na Zhao' .
;
Key Laboratory for Molecular Design and Nutrition Engineering of Ningbo,
Ningbo Institute of Technology, Zhejiang University,
Zhejiang 315100, People's Republic of China
;
    'Lei Han' .
;
Faculty of Materials Science & Chemical Engineering
Ningbo University
Zhejiang 315211, People's Republic of China
;
_publ_section_synopsis     .
_refine_ls_abs_structure_details     ?
