# Supplementary material for: Bis(benzoyl­acetonato)bis­(1,3-di-4-pyridyl­propane)manganese(II)
Source: Acta Crystallogr Sect E Struct Rep Online. 2009 Mar 25;65(Pt 4):m423–4. doi: 10.1107/S1600536809009891 (PMC2969015; doi:10.1107/S1600536809009891)
Supplement: Supplementary file 2 [file e-65-0m423-Isup2.hkl]

# 
# h,k,l, Fc-squared, Fo-squared, sigma(Fo-squared) and status flag 
# 
data_I
_shelx_title ' I         P -1         R = 0.07' 
_shelx_refln_list_code          4 
_shelx_F_calc_maximum      108.89 
_exptl_crystal_F_000       407.00 
_reflns_d_resolution_high  0.7712 
 
loop_ 
 _symmetry_equiv_pos_as_xyz 
 'x, y, z' 
 '-x, -y, -z' 
 
_cell_length_a     9.7710 
_cell_length_b    10.2690 
_cell_length_c    10.4850 
_cell_angle_alpha  79.840 
_cell_angle_beta   77.680 
_cell_angle_gamma  89.450 
 
_shelx_F_squared_multiplier     1.000 
 
loop_ 
 _refln_index_h 
 _refln_index_k 
 _refln_index_l 
 _refln_F_squared_calc 
 _refln_F_squared_meas 
 _refln_F_squared_sigma 
 _refln_observed_status 
   2   0   0    11857.10    12631.59     78.47 o 
   3   0   0     1379.37     1357.09      6.68 o 
   4   0   0      370.97      386.32      3.60 o 
   5   0   0      311.26      325.66      2.95 o 
   6   0   0        0.53        2.43      1.23 o 
   7   0   0      132.08      147.03      3.77 o 
   8   0   0       15.69       22.38      6.91 o 
   9   0   0      138.40      161.37      7.54 o 
  10   0   0       49.29       49.58     10.14 o 
  11   0   0        6.03       12.18      5.78 o 
  12   0   0        8.36       17.43      5.06 o 
 -12   1   0        0.09       -4.42      5.61 o 
 -11   1   0       14.25       16.60      5.78 o 
 -10   1   0        8.89        4.48      4.42 o 
  -9   1   0       20.30       22.10      4.76 o 
  -8   1   0       12.72        9.30      4.38 o 
  -7   1   0       45.43       46.38      2.00 o 
  -6   1   0       65.31       82.25      1.72 o 
  -5   1   0      603.31      622.51      4.45 o 
  -4   1   0       32.75       29.36      1.08 o 
  -3   1   0        4.04        1.50      0.67 o 
  -2   1   0      200.51      199.51      2.06 o 
   3   1   0       58.04       67.99      1.28 o 
   4   1   0       95.83       89.94      4.48 o 
   5   1   0       55.08       55.46      1.78 o 
   6   1   0      107.72      114.28      2.61 o 
   7   1   0        8.92       14.03      1.43 o 
   8   1   0      232.63      236.10      8.16 o 
   9   1   0       15.73       20.17      5.10 o 
  10   1   0       59.81       51.50     10.94 o 
  11   1   0        5.62        6.66      4.14 o 
  12   1   0        0.15       -3.13      4.28 o 
 -12   2   0        0.08        4.59      5.72 o 
 -11   2   0       19.25       11.33      8.67 o 
 -10   2   0       11.92       17.11      5.04 o 
  -9   2   0       25.77       18.79     13.34 o 
  -8   2   0       35.28       43.15      3.35 o 
  -7   2   0        0.14       -0.17      1.25 o 
  -6   2   0       17.00       14.03      2.82 o 
  -5   2   0        5.88        7.93      1.25 o 
  -4   2   0       48.97       58.92      1.41 o 
  -3   2   0       93.35       95.03      1.44 o 
  -2   2   0     1038.96     1005.47      7.23 o 
  -1   2   0     6225.42     6137.58     90.03 o 
   0   2   0     1990.42     1920.80      9.80 o 
   1   2   0       59.98       54.93      2.38 o 
   2   2   0      141.34      125.56      5.21 o 
   4   2   0        8.83       14.59      0.71 o 
   5   2   0        1.01        1.55      0.71 o 
   6   2   0       62.51       71.38      1.60 o 
   7   2   0       31.05       28.44      7.42 o 
   8   2   0      129.98      142.05      7.59 o 
   9   2   0       61.67       78.42      7.08 o 
  10   2   0        0.22        1.85      4.56 o 
  11   2   0        6.18        9.23      7.24 o 
  12   2   0        0.47        5.11      4.78 o 
 -12   3   0        1.13        4.02      5.38 o 
 -11   3   0       14.69       16.32      5.72 o 
 -10   3   0       25.50        9.17     12.01 o 
  -9   3   0       23.88       16.39     15.01 o 
  -8   3   0       93.28      104.08      3.16 o 
  -7   3   0        0.22       -0.26      1.16 o 
  -6   3   0       16.30       13.83      1.56 o 
  -5   3   0      202.08      221.40      2.86 o 
  -4   3   0      142.97      142.83      2.16 o 
  -3   3   0       34.06       31.08      1.09 o 
  -2   3   0       50.62       60.91      1.59 o 
  -1   3   0     2453.14     2416.16     12.44 o 
   0   3   0     1355.03     1317.02      8.57 o 
   1   3   0       44.10       38.15      1.47 o 
   2   3   0      146.06      132.86      1.85 o 
   3   3   0       10.49        6.46      2.38 o 
   4   3   0     1148.52     1104.35     17.73 o 
   5   3   0      180.78      185.34      4.33 o 
   6   3   0      130.70      153.27      4.59 o 
   7   3   0       63.28       71.30      4.22 o 
   8   3   0      113.01      112.19      7.20 o 
   9   3   0       41.18       48.35      6.03 o 
  10   3   0       10.84       18.78      4.82 o 
  11   3   0        2.03        1.07      3.86 o 
 -11   4   0       41.87       33.74     23.85 o 
 -10   4   0        5.74        5.32      7.05 o 
  -9   4   0       75.19       76.05      3.45 o 
  -8   4   0       28.59       33.78      2.94 o 
  -7   4   0        9.09        6.54      2.79 o 
  -6   4   0      155.60      159.19      2.80 o 
  -5   4   0      125.80      132.09      2.23 o 
  -4   4   0      158.54      166.07      2.86 o 
  -3   4   0      121.06      133.95      2.04 o 
  -2   4   0      891.44      882.74      8.64 o 
  -1   4   0     1488.07     1476.23      9.73 o 
   0   4   0     1768.38     1769.87     10.63 o 
   1   4   0      421.10      407.53      6.49 o 
   2   4   0       57.15       56.12      2.09 o 
   3   4   0      292.25      256.08      7.90 o 
   4   4   0       34.47       27.41      1.81 o 
   5   4   0      185.52      190.09      5.52 o 
   6   4   0      109.77      109.05      7.20 o 
   7   4   0        1.36        1.44      2.68 o 
   8   4   0       48.16       66.53     13.97 o 
   9   4   0        6.36        9.94      7.03 o 
  10   4   0        1.29       11.73      7.75 o 
  11   4   0        0.27        5.03      6.12 o 
 -11   5   0       19.48        1.00      3.53 o 
 -10   5   0       66.92       68.65     18.79 o 
  -9   5   0       21.16       17.02      5.79 o 
  -8   5   0      120.49      146.61      5.09 o 
  -7   5   0       31.09       34.87      3.23 o 
  -6   5   0      155.71      169.42      3.59 o 
  -5   5   0       79.62       89.24      2.82 o 
  -4   5   0       17.01       17.98      2.33 o 
  -3   5   0      201.51      204.54      3.01 o 
  -2   5   0      270.42      310.51      4.98 o 
  -1   5   0     1749.56     1808.35     12.45 o 
   0   5   0      759.50      746.47      8.94 o 
   1   5   0      690.94      701.84      5.82 o 
   2   5   0       92.14       86.12      2.01 o 
   3   5   0      499.21      489.96      6.94 o 
   4   5   0      151.85      162.95      8.58 o 
   5   5   0      214.20      211.33      5.35 o 
   6   5   0       26.99       22.35      3.81 o 
   7   5   0      108.20      104.55      6.81 o 
   8   5   0       19.42       20.58      5.51 o 
   9   5   0       10.17       20.29      5.08 o 
  10   5   0        3.50       12.64      5.32 o 
  11   5   0        3.03        8.48      5.60 o 
 -11   6   0        3.37       -1.32      4.16 o 
 -10   6   0        1.41        0.19      2.25 o 
  -9   6   0       14.76       -0.46      2.24 o 
  -8   6   0       32.88       29.11      3.38 o 
  -7   6   0       22.74       23.81      2.28 o 
  -6   6   0       26.73       25.02      2.09 o 
  -5   6   0       17.49       21.36      2.34 o 
  -4   6   0       49.69       46.29      4.01 o 
  -3   6   0      136.41      143.75      3.03 o 
  -2   6   0      236.08      254.29      4.15 o 
  -1   6   0      125.26      125.63      2.79 o 
   0   6   0      903.89      903.50      7.14 o 
   1   6   0       24.28       37.53      1.92 o 
   2   6   0      127.00      125.20      3.39 o 
   3   6   0      176.93      169.22      3.54 o 
   4   6   0      225.27      224.40      5.33 o 
   5   6   0       35.82       36.71      2.75 o 
   6   6   0        0.32        1.03      1.59 o 
   7   6   0       62.40       63.60      6.71 o 
   8   6   0        9.24       26.49      5.08 o 
   9   6   0        8.98       14.17      5.19 o 
  10   6   0        0.60        6.94      6.49 o 
 -10   7   0        2.59       -0.17      2.30 o 
  -9   7   0       18.99        0.07      1.98 o 
  -8   7   0       26.93        4.44      6.34 o 
  -7   7   0      111.88      122.68      6.49 o 
  -6   7   0       27.61       25.76      2.99 o 
  -5   7   0       68.86       72.61      3.06 o 
  -4   7   0       13.46       10.51      2.53 o 
  -3   7   0       16.01       18.35      2.34 o 
  -2   7   0        0.87        1.93      1.64 o 
  -1   7   0       19.75       21.05      1.93 o 
   0   7   0       71.04       62.72      3.82 o 
   1   7   0        0.59        1.90      1.88 o 
   2   7   0      101.92      100.54      3.10 o 
   3   7   0       61.52       68.70      4.47 o 
   4   7   0      220.09      221.11      8.44 o 
   5   7   0        1.93        1.46      3.46 o 
   6   7   0       15.09       11.31      2.32 o 
   7   7   0       25.95       28.24      6.24 o 
   8   7   0       19.53       26.37      6.72 o 
   9   7   0        8.49        5.69      8.13 o 
  10   7   0        9.71       16.63      7.63 o 
 -10   8   0        1.39        1.25      3.14 o 
  -9   8   0        5.64        2.80      3.20 o 
  -8   8   0       14.17        6.61      4.74 o 
  -7   8   0       29.77       33.91      4.24 o 
  -6   8   0       87.69       89.15      4.52 o 
  -5   8   0       10.23        7.22      3.25 o 
  -4   8   0      193.11      207.29      6.40 o 
  -3   8   0        4.18        5.64      2.08 o 
  -2   8   0       31.27       35.64      3.07 o 
  -1   8   0      184.61      197.29      3.85 o 
   0   8   0       16.90       21.01      2.31 o 
   1   8   0       17.29       17.19      2.50 o 
   2   8   0       65.12       73.31      4.82 o 
   3   8   0      136.28      149.48      4.28 o 
   4   8   0       33.65       29.71      4.25 o 
   5   8   0       15.58       12.79      4.25 o 
   6   8   0        6.08        7.84      2.36 o 
   7   8   0        5.21        3.60      4.29 o 
   8   8   0        4.82        4.19      4.69 o 
   9   8   0        0.75       12.24     10.74 o 
  -9   9   0       17.02       15.13      7.93 o 
  -8   9   0       12.11        9.47      7.89 o 
  -7   9   0       30.67       29.40      6.01 o 
  -6   9   0        7.21       15.52      3.25 o 
  -5   9   0        0.47        1.38      1.75 o 
  -4   9   0        1.70        0.22      2.46 o 
  -3   9   0        0.12        1.39      2.51 o 
  -2   9   0        0.14        1.77      2.16 o 
  -1   9   0       23.09       32.05      4.34 o 
   0   9   0       31.40       41.36      3.76 o 
   1   9   0       43.74       56.35      3.84 o 
   2   9   0       99.23      118.10      5.77 o 
   3   9   0       93.66       89.71      4.17 o 
   4   9   0       25.39        9.11     10.40 o 
   5   9   0        0.52        2.61      2.83 o 
   6   9   0        0.07       -0.17      2.12 o 
   7   9   0        0.65        6.83      5.27 o 
   8   9   0        0.03        2.09      5.72 o 
  -8  10   0        9.12       10.20      7.82 o 
  -7  10   0       15.52       11.46      3.20 o 
  -6  10   0        2.95       10.30      4.52 o 
  -5  10   0       16.37        5.95      3.43 o 
  -4  10   0       19.21       10.16      4.76 o 
  -3  10   0       44.93       42.64      5.00 o 
  -2  10   0       54.54       47.34      4.54 o 
  -1  10   0      150.52      158.36      5.19 o 
   0  10   0       43.60       38.18      3.29 o 
   1  10   0       80.50       96.98      4.03 o 
   2  10   0       99.09       97.85      4.98 o 
   3  10   0       13.21       16.83      4.49 o 
   4  10   0       21.59        6.28      6.86 o 
   5  10   0        0.82        5.71     10.31 o 
   6  10   0        0.66        2.95      6.40 o 
   7  10   0        1.30        6.09      5.41 o 
  -7  11   0        8.80       23.51     14.84 o 
  -6  11   0        0.33        5.01      4.21 o 
  -5  11   0        3.23        2.66      2.96 o 
  -4  11   0        0.76        0.98      3.06 o 
  -3  11   0        6.97        6.03      3.66 o 
  -2  11   0        3.80        2.74      2.47 o 
  -1  11   0        6.98        5.79      3.05 o 
   0  11   0        9.26       11.68      3.57 o 
   1  11   0       19.75       17.91      6.45 o 
   2  11   0       21.66       19.71      6.41 o 
   3  11   0       20.60        6.76      7.76 o 
   4  11   0        4.09        5.27      6.18 o 
   5  11   0        9.76        4.33      6.15 o 
   6  11   0        0.25       -5.33      7.48 o 
  -5  12   0        0.16       -1.88      3.05 o 
  -4  12   0        1.91       -1.42      3.21 o 
  -3  12   0        0.08       -1.53      2.96 o 
  -2  12   0        2.97        4.46      2.92 o 
  -1  12   0        0.72       -1.58      2.61 o 
   0  12   0       10.36       15.89      5.67 o 
   1  12   0       21.51       26.78      4.83 o 
   2  12   0       15.73       17.03      4.49 o 
   3  12   0       11.44       11.62     11.25 o 
   4  12   0       10.99        5.49      5.89 o 
  -1  13   0        1.77        8.39      5.11 o 
   0  13   0        0.27        3.06      6.83 o 
   1  13   0        5.51        7.13      5.44 o 
  -3 -12   1        0.04       -0.71      3.02 o 
  -2 -12   1        3.64       -0.83      4.86 o 
  -1 -12   1       10.75        7.82      6.48 o 
   0 -12   1        1.76        9.23      4.07 o 
   1 -12   1        3.89        1.93      3.40 o 
   2 -12   1        0.04       -3.25      3.48 o 
   3 -12   1       10.83        6.15      3.32 o 
   4 -12   1        0.27        0.34      3.36 o 
  -5 -11   1        4.56        8.42      5.25 o 
  -4 -11   1        5.35        6.80      9.21 o 
  -3 -11   1        1.12        2.92      4.02 o 
  -2 -11   1       13.32       12.36      3.74 o 
  -1 -11   1       22.27       26.93      4.31 o 
   0 -11   1       15.10       14.01      5.33 o 
   1 -11   1        9.23       16.41      4.94 o 
   2 -11   1       13.76       11.49      4.78 o 
   3 -11   1       30.67       26.71      9.29 o 
   4 -11   1        0.89        1.21      2.97 o 
   5 -11   1        3.31        1.27      2.53 o 
   6 -11   1        0.37       -0.06      4.99 o 
  -7 -10   1       12.59       11.53      7.15 o 
  -6 -10   1        6.26        6.75      6.10 o 
  -5 -10   1       17.66       11.11      5.23 o 
  -4 -10   1        0.44        2.22      4.76 o 
  -3 -10   1        8.28        6.13      4.79 o 
  -2 -10   1       27.04       27.73      3.74 o 
  -1 -10   1       35.00       37.17      4.87 o 
   0 -10   1       59.17       74.22      5.45 o 
   1 -10   1       53.95       58.02      3.42 o 
   2 -10   1       55.39       59.32      3.55 o 
   3 -10   1       41.45       37.84      3.72 o 
   4 -10   1       16.46        9.62      4.30 o 
   5 -10   1        0.05        0.88      2.54 o 
   6 -10   1        0.65        1.57      1.90 o 
   7 -10   1        3.81       16.37      7.88 o 
   8 -10   1        0.26       16.88     13.43 o 
  -8  -9   1       12.16       26.95     24.87 o 
  -7  -9   1        9.09       19.25      6.92 o 
  -6  -9   1        6.87        5.40      4.51 o 
  -5  -9   1        7.61        4.62      1.94 o 
  -4  -9   1       36.02       11.80     13.00 o 
  -3  -9   1       14.47       13.86      3.34 o 
  -2  -9   1      178.72      187.44      6.44 o 
  -1  -9   1       92.25       96.26      5.01 o 
   0  -9   1       89.87       88.36      4.23 o 
   1  -9   1      116.57      118.13      6.40 o 
   2  -9   1       74.11       75.84      4.17 o 
   3  -9   1       57.13       49.89      3.17 o 
   4  -9   1       25.08       27.46      3.63 o 
   5  -9   1       10.42       11.88      2.39 o 
   6  -9   1        3.42        8.13      3.08 o 
   7  -9   1       12.09       18.05      6.19 o 
   8  -9   1       15.41       19.66      7.88 o 
   9  -9   1        2.26       -7.71      7.71 o 
  -9  -8   1        2.55        2.61      6.10 o 
  -8  -8   1        0.81        9.27     12.49 o 
  -7  -8   1        3.86        2.15      5.24 o 
  -6  -8   1        3.92        3.14      3.93 o 
  -5  -8   1       69.02       55.62      3.26 o 
  -4  -8   1       61.27       62.31      8.22 o 
  -3  -8   1        9.70        8.59      3.56 o 
  -2  -8   1        8.96        6.55      2.27 o 
  -1  -8   1        0.29        1.76      2.36 o 
   0  -8   1       60.14       74.85      3.18 o 
   1  -8   1       74.66       78.46      2.80 o 
   2  -8   1       55.93       55.61      4.13 o 
   3  -8   1       92.21      115.20      5.61 o 
   4  -8   1       22.25       23.61      2.42 o 
   5  -8   1        6.13        2.28      1.95 o 
   6  -8   1       17.89       25.58      6.10 o 
   7  -8   1        5.12        7.06      2.16 o 
   8  -8   1        9.10        7.14      5.21 o 
   9  -8   1       14.37       13.60      7.31 o 
  10  -8   1        2.26        0.23      8.16 o 
  -9  -7   1        6.32        9.75      8.22 o 
  -8  -7   1       41.81       53.69      7.20 o 
  -7  -7   1       17.13       16.83      4.82 o 
  -6  -7   1       26.46       28.44      4.81 o 
  -5  -7   1       45.70       24.36     15.67 o 
  -4  -7   1      111.85      117.44      4.01 o 
  -3  -7   1      351.66      361.33      5.78 o 
  -2  -7   1      350.99      361.20     12.81 o 
  -1  -7   1      255.71      252.35      5.54 o 
   0  -7   1      267.23      286.24      5.17 o 
   1  -7   1      121.30      130.17      4.22 o 
   2  -7   1       34.90       37.05      2.08 o 
   3  -7   1        2.81        3.19      1.45 o 
   4  -7   1       35.49       48.83      4.44 o 
   5  -7   1       10.59        6.54      1.39 o 
   6  -7   1       28.35       22.80      5.59 o 
   7  -7   1       39.61       43.01      2.73 o 
   8  -7   1       22.51        6.42      8.69 o 
   9  -7   1        1.90        2.89      2.82 o 
  10  -7   1       12.66        1.93      5.61 o 
 -10  -6   1        5.89        4.59      7.71 o 
  -9  -6   1       32.44       40.26      6.64 o 
  -8  -6   1       16.49       23.08      5.40 o 
  -7  -6   1      106.91      115.25      6.54 o 
  -6  -6   1        3.40        4.54      4.23 o 
  -5  -6   1       55.16       49.61      5.77 o 
  -4  -6   1       19.48       21.24      2.20 o 
  -3  -6   1       89.41       93.35      6.23 o 
  -2  -6   1       16.05       16.73      2.46 o 
  -1  -6   1        1.42        2.55      1.77 o 
   0  -6   1      421.03      445.72      5.24 o 
   1  -6   1        4.22        3.94      1.12 o 
   2  -6   1      190.84      195.67      2.60 o 
   3  -6   1      384.11      397.34      3.82 o 
   4  -6   1        1.94        1.29      0.97 o 
   5  -6   1       58.09       70.41      1.91 o 
   6  -6   1       12.46       10.14      1.66 o 
   7  -6   1        1.10        0.55      1.15 o 
   8  -6   1       24.72        5.04      5.81 o 
   9  -6   1        3.30       -0.15      1.75 o 
  10  -6   1       18.28        0.48      2.45 o 
  11  -6   1        0.08       -0.34      7.65 o 
 -10  -5   1        4.67       11.18      6.40 o 
  -9  -5   1       24.24       34.26      5.83 o 
  -8  -5   1       56.35       52.50      7.17 o 
  -7  -5   1       56.90       60.65      6.18 o 
  -6  -5   1        0.78       -1.51      2.97 o 
  -5  -5   1       34.14       36.49      3.75 o 
  -4  -5   1      212.92      217.27      3.13 o 
  -3  -5   1       57.54       71.31      2.51 o 
  -2  -5   1      131.67      117.08      5.67 o 
  -1  -5   1       40.91       44.57      3.37 o 
   0  -5   1      322.15      350.33      3.18 o 
   1  -5   1       23.81       15.58      2.27 o 
   2  -5   1        3.39        0.65      0.90 o 
   3  -5   1      236.37      236.27      4.08 o 
   4  -5   1        1.97        3.67      1.38 o 
   5  -5   1       45.64       50.88      2.15 o 
   6  -5   1       61.45       62.35      2.77 o 
   7  -5   1       11.48       11.55      2.09 o 
   8  -5   1        2.93        2.80      1.68 o 
   9  -5   1        0.92        0.24      1.59 o 
  10  -5   1        0.05        0.55      2.34 o 
  11  -5   1        0.28        0.05      2.34 o 
 -11  -4   1        0.35        2.02      4.64 o 
 -10  -4   1        6.18       23.35      5.62 o 
  -9  -4   1        9.78        9.22      7.13 o 
  -8  -4   1       55.83       51.45      5.31 o 
  -7  -4   1        0.11       -0.82      3.00 o 
  -6  -4   1        6.79        7.24      3.65 o 
  -5  -4   1      109.52      101.93      5.01 o 
  -4  -4   1       20.00       26.66      3.29 o 
  -3  -4   1      504.65      516.06      4.39 o 
  -2  -4   1        6.85        1.30      1.21 o 
  -1  -4   1     1384.19     1396.77     13.53 o 
   0  -4   1      735.26      738.61      6.29 o 
   1  -4   1     2009.45     2029.93     10.58 o 
   2  -4   1     2484.69     2455.09     16.94 o 
   3  -4   1     2296.52     2409.07     14.45 o 
   4  -4   1      994.55     1012.56      6.40 o 
   5  -4   1      526.58      553.83      4.54 o 
   6  -4   1      227.55      252.90      3.55 o 
   7  -4   1       13.76       18.54      1.89 o 
   8  -4   1       37.26        0.46      2.22 o 
   9  -4   1        8.05        3.65      3.14 o 
  10  -4   1       16.48        0.84      2.41 o 
  11  -4   1       21.81        0.00      2.83 o 
 -11  -3   1        0.08        1.97      6.94 o 
 -10  -3   1        1.28        4.90      4.24 o 
  -9  -3   1        0.27        0.47      3.04 o 
  -8  -3   1      161.44      176.49     14.05 o 
  -7  -3   1       31.22       32.58      5.55 o 
  -6  -3   1       44.13       44.08      4.93 o 
  -5  -3   1      127.68      133.04      5.67 o 
  -4  -3   1      178.61      227.37      8.73 o 
  -3  -3   1       79.60       77.83      1.14 o 
  -2  -3   1        5.73        3.21      1.01 o 
  -1  -3   1     1119.28     1048.05      6.30 o 
   0  -3   1        2.85        5.57      0.76 o 
   1  -3   1      797.12      779.30      4.21 o 
   2  -3   1      928.38      831.39      4.41 o 
   3  -3   1       55.38       55.62      1.14 o 
   4  -3   1      327.47      326.19      2.66 o 
   5  -3   1       85.95       88.63      2.20 o 
   6  -3   1        0.19        0.02      0.80 o 
   7  -3   1        3.73        2.87      1.50 o 
   8  -3   1        9.87        7.70      5.06 o 
   9  -3   1       21.62       10.52      7.31 o 
  10  -3   1        2.99        1.06      2.74 o 
  11  -3   1       36.60        0.00      4.31 o 
  12  -3   1        2.34        0.00      2.95 o 
 -11  -2   1       15.75        9.53      9.52 o 
 -10  -2   1        5.30        0.06      5.95 o 
  -9  -2   1      115.96      129.64      8.67 o 
  -8  -2   1       49.28       49.24      6.35 o 
  -7  -2   1        0.95       -6.01      6.23 o 
  -6  -2   1      158.25      160.69      6.40 o 
  -5  -2   1       23.50       27.82      3.68 o 
  -4  -2   1      242.16      254.40      8.22 o 
  -3  -2   1       70.97       63.91      3.23 o 
  -2  -2   1       28.94       33.49      0.85 o 
  -1  -2   1        1.69        5.60      0.71 o 
   0  -2   1      220.49      206.18      2.07 o 
   1  -2   1      226.74      209.61      1.42 o 
   2  -2   1        3.68        2.16      0.45 o 
   3  -2   1      521.25      478.48      3.25 o 
   4  -2   1       14.16       18.38      0.87 o 
   5  -2   1      468.48      506.40      3.75 o 
   6  -2   1       34.74       29.96      1.61 o 
   7  -2   1       17.45        0.20      1.40 o 
   8  -2   1       40.53       54.79      2.45 o 
   9  -2   1       16.59       11.10     10.23 o 
  10  -2   1       20.64       13.70     10.91 o 
  11  -2   1       24.26       22.44      5.55 o 
  12  -2   1        3.63        0.00      5.16 o 
 -12  -1   1        0.39       11.56      7.25 o 
 -11  -1   1        1.76        7.48      6.18 o 
 -10  -1   1        0.10       -1.08      4.48 o 
  -9  -1   1       19.11       13.14      5.38 o 
  -8  -1   1      131.57      143.01      7.59 o 
  -7  -1   1        4.81        7.59      6.06 o 
  -6  -1   1      380.51      368.74      8.44 o 
  -5  -1   1      599.32      596.79     12.47 o 
  -4  -1   1      124.76      114.79      4.08 o 
  -3  -1   1       81.88       91.41      2.52 o 
  -2  -1   1       68.55       52.34      3.23 o 
  -1  -1   1     3185.30     3034.94     64.00 o 
   0  -1   1     2576.74     2369.83     11.56 o 
   1  -1   1        7.30        6.95      0.76 o 
   2  -1   1     1877.70     1780.81      7.75 o 
   3  -1   1      636.95      585.64      4.20 o 
   4  -1   1     1690.90     1556.82      9.49 o 
   5  -1   1       52.09       54.54      1.68 o 
   6  -1   1      159.09      166.62      3.09 o 
   7  -1   1       15.40       16.12     10.31 o 
   8  -1   1       33.64       33.59     20.51 o 
   9  -1   1        1.84        0.44      2.15 o 
  10  -1   1        3.43        0.63      1.93 o 
  11  -1   1        1.26        2.78      4.25 o 
  12  -1   1        0.02        2.11      5.55 o 
 -12   0   1        0.19       16.43      7.31 o 
 -11   0   1        4.64       -9.07      9.69 o 
 -10   0   1       12.36       16.54      5.84 o 
  -9   0   1      135.53      152.70      8.22 o 
  -8   0   1        8.07        9.63      4.25 o 
  -7   0   1      278.46      283.06      6.66 o 
  -6   0   1       50.77       53.58      2.30 o 
  -5   0   1      164.69      152.49      2.77 o 
  -4   0   1      489.41      467.00      5.12 o 
  -3   0   1        5.18        5.06      0.91 o 
  -2   0   1        0.52        0.59      0.92 o 
  -1   0   1     1286.77     1206.49     10.14 o 
   2   0   1     2293.02     2151.70     19.09 o 
   3   0   1     2934.79     2960.53     54.11 o 
   4   0   1      537.81      514.42      4.88 o 
   5   0   1      481.23      469.40      5.75 o 
   6   0   1        5.52        6.41      2.25 o 
   7   0   1       13.33       23.57      2.12 o 
   8   0   1      242.27      268.57      5.21 o 
   9   0   1        1.56        0.63      1.73 o 
  10   0   1      101.69      112.81      3.99 o 
  11   0   1        5.55        9.78      4.63 o 
  12   0   1        6.92        9.83      8.56 o 
 -12   1   1        1.36        4.93      6.18 o 
 -11   1   1        1.49       12.07      9.75 o 
 -10   1   1       15.01       17.28      5.67 o 
  -9   1   1      111.73      116.10      7.37 o 
  -8   1   1       81.23       90.41     10.28 o 
  -7   1   1      249.43      264.05      4.69 o 
  -6   1   1      312.82      319.63      3.65 o 
  -5   1   1      797.00      839.16      6.16 o 
  -4   1   1      177.52      170.64      4.45 o 
  -3   1   1      719.95      690.31      4.84 o 
  -2   1   1      482.81      471.93      6.00 o 
  -1   1   1      214.36      223.23      2.18 o 
   1   1   1      237.01      237.81      1.94 o 
   2   1   1     4267.76     4239.17     28.29 o 
   3   1   1     5280.88     4994.53     50.09 o 
   4   1   1     2667.67     2699.88     26.35 o 
   5   1   1       54.22       48.41      2.06 o 
   6   1   1       48.87       53.82      2.43 o 
   7   1   1       56.51       60.31      2.40 o 
   8   1   1       10.40        6.08      2.63 o 
   9   1   1      104.32      106.24      4.65 o 
  10   1   1        3.14        2.75      2.09 o 
  11   1   1       20.16       25.67      7.38 o 
  12   1   1        6.07       14.05      4.82 o 
 -12   2   1        0.02        7.54      6.52 o 
 -11   2   1        3.68        8.10      5.84 o 
 -10   2   1        1.79        4.37      2.96 o 
  -9   2   1        9.39        7.57      8.05 o 
  -8   2   1       15.74       15.36      5.13 o 
  -7   2   1        0.17        1.81      1.70 o 
  -6   2   1       11.11       17.36      1.68 o 
  -5   2   1       12.57        8.04      1.45 o 
  -4   2   1       24.90       38.95      2.02 o 
  -3   2   1      180.99      189.59      2.47 o 
  -2   2   1      814.70      828.76     10.38 o 
  -1   2   1     4853.31     4655.37     31.59 o 
   0   2   1      267.64      254.88      3.02 o 
   1   2   1     1244.74     1158.40      8.11 o 
   2   2   1     3863.44     3601.04     25.87 o 
   3   2   1       27.18       28.73      2.61 o 
   4   2   1     1153.87     1142.76     13.88 o 
   5   2   1      177.84      201.14      2.62 o 
   6   2   1       30.42       33.74      1.38 o 
   7   2   1        5.43        3.29      1.58 o 
   8   2   1      130.93      139.93      3.50 o 
   9   2   1        2.00        4.15      2.04 o 
  10   2   1       33.25       29.74      4.56 o 
  11   2   1        2.84       12.63      4.44 o 
  12   2   1        1.27       15.52      8.31 o 
 -11   3   1        0.97        4.82      5.61 o 
 -10   3   1        2.36        3.51      6.03 o 
  -9   3   1       21.69       14.72      8.66 o 
  -8   3   1       94.47      112.31      3.70 o 
  -7   3   1        8.49        6.60      2.58 o 
  -6   3   1      277.60      290.39      4.81 o 
  -5   3   1       68.63       72.22      2.69 o 
  -4   3   1      220.99      227.69      3.09 o 
  -3   3   1       16.58       17.74      1.27 o 
  -2   3   1      273.38      276.80      3.08 o 
  -1   3   1     2363.63     2259.65     15.93 o 
   0   3   1      438.37      461.62      5.03 o 
   1   3   1      244.59      237.86      3.80 o 
   2   3   1        3.34        2.92      1.36 o 
   3   3   1      766.81      792.50     10.48 o 
   4   3   1       95.08      106.58      4.48 o 
   5   3   1       92.26       95.75      7.31 o 
   6   3   1       40.83       45.41      1.76 o 
   7   3   1       13.96       14.55      2.91 o 
   8   3   1       27.94       31.61      1.96 o 
   9   3   1       27.18       22.31      1.16 o 
  10   3   1        9.59        9.89      4.98 o 
  11   3   1        2.72        2.84      4.02 o 
  12   3   1       21.87       32.77      8.67 o 
 -11   4   1        1.55        5.46      3.58 o 
 -10   4   1        7.65        6.90      3.49 o 
  -9   4   1       42.47       46.10      4.28 o 
  -8   4   1      111.42      113.14      3.58 o 
  -7   4   1       39.19       41.94      3.77 o 
  -6   4   1      361.00      365.90      5.05 o 
  -5   4   1      158.15      156.76      3.70 o 
  -4   4   1       71.69       71.44      2.34 o 
  -3   4   1       14.05       14.42      1.58 o 
  -2   4   1      239.08      281.32      4.39 o 
  -1   4   1      531.58      506.05      4.84 o 
   0   4   1      400.02      437.42      6.32 o 
   1   4   1       74.86       63.48      2.67 o 
   2   4   1      300.42      277.63      4.55 o 
   3   4   1      117.11      117.68      3.85 o 
   4   4   1      274.72      271.80      6.69 o 
   5   4   1       29.51       21.93      6.35 o 
   6   4   1        0.27        0.96      3.23 o 
   7   4   1      101.77      123.87      5.09 o 
   8   4   1       63.60       67.87      7.65 o 
   9   4   1       14.03       16.13      4.34 o 
  10   4   1        5.29        3.74      6.03 o 
  11   4   1        4.23        7.80      7.89 o 
 -11   5   1        3.01       -1.41      3.96 o 
 -10   5   1       48.51       28.93     12.06 o 
  -9   5   1       88.91      105.95      5.31 o 
  -8   5   1      126.91      141.50      4.10 o 
  -7   5   1       70.20       80.96      3.15 o 
  -6   5   1      178.67      189.34      4.17 o 
  -5   5   1      144.86      157.50      3.57 o 
  -4   5   1       42.09       48.38      2.20 o 
  -3   5   1       45.17       35.57      1.98 o 
  -2   5   1     1381.90     1380.09      9.58 o 
  -1   5   1      243.38      253.42      3.18 o 
   0   5   1     3865.84     3989.09     25.76 o 
   1   5   1      748.48      782.83     16.94 o 
   2   5   1     2116.83     2082.80     17.45 o 
   3   5   1      851.08      872.89      9.21 o 
   4   5   1      391.17      364.15      8.67 o 
   5   5   1      242.69      242.16     11.96 o 
   6   5   1        4.86        5.50      4.25 o 
   7   5   1      175.50      150.66      7.08 o 
   8   5   1        5.90       10.91      4.89 o 
   9   5   1        1.58       -4.26      4.62 o 
  10   5   1        0.03       -4.36      4.36 o 
  11   5   1        0.12        8.45      5.37 o 
 -10   6   1        3.22        0.07      2.20 o 
  -9   6   1       14.51        9.40      3.25 o 
  -8   6   1        1.43        2.40      2.90 o 
  -7   6   1       58.64       64.78      3.15 o 
  -6   6   1        5.22        6.12      2.27 o 
  -5   6   1       41.39       47.72      2.87 o 
  -4   6   1       81.86       92.10      2.92 o 
  -3   6   1        0.37        1.03      1.45 o 
  -2   6   1      116.26      108.81      3.46 o 
  -1   6   1       93.78       92.90      2.71 o 
   0   6   1       18.12       15.17      1.92 o 
   1   6   1      122.98      114.37      3.81 o 
   2   6   1      175.17      170.47      3.84 o 
   3   6   1      237.23      222.66      3.43 o 
   4   6   1      190.62      186.69      7.08 o 
   5   6   1       25.31       22.99      3.23 o 
   6   6   1        9.25       12.05      2.12 o 
   7   6   1       82.00       69.34      2.23 o 
   8   6   1       23.44       38.30     15.01 o 
   9   6   1        0.19        6.17      5.29 o 
  10   6   1        3.43       15.28      6.46 o 
  11   6   1        2.69       18.37     10.23 o 
 -10   7   1        0.22        0.34      2.64 o 
  -9   7   1       17.96        0.48      2.74 o 
  -8   7   1        0.09        0.97      2.29 o 
  -7   7   1        2.06        2.16      2.31 o 
  -6   7   1       50.21       63.93      7.50 o 
  -5   7   1       46.15       34.03     11.30 o 
  -4   7   1       46.26       50.66      2.99 o 
  -3   7   1        3.32        3.32      1.70 o 
  -2   7   1       16.49        8.32      3.87 o 
  -1   7   1      114.62      115.37      3.03 o 
   0   7   1      107.15      122.68      3.05 o 
   1   7   1       81.38       74.07      2.70 o 
   2   7   1       28.92       37.88      5.44 o 
   3   7   1      124.42      108.41      3.26 o 
   4   7   1       12.51       10.75      2.61 o 
   5   7   1       30.50       28.48      4.05 o 
   6   7   1       11.81       11.75      4.48 o 
   7   7   1       21.89       17.34      4.31 o 
   8   7   1        0.09        1.95      3.94 o 
   9   7   1        6.60       10.70      6.40 o 
  10   7   1        0.71        2.51     15.81 o 
  -9   8   1        0.35       -0.52      2.84 o 
  -8   8   1        6.10        5.05      3.15 o 
  -7   8   1       13.25       11.78      3.83 o 
  -6   8   1        4.49       -0.66      2.05 o 
  -5   8   1       72.69       71.70      4.82 o 
  -4   8   1       34.54       33.71     10.51 o 
  -3   8   1       60.77       63.74      4.49 o 
  -2   8   1        1.77        2.66      2.15 o 
  -1   8   1       43.62       55.43      2.84 o 
   0   8   1        3.01        1.00      1.88 o 
   1   8   1        0.32       -0.62      1.69 o 
   2   8   1      180.55      173.94      4.48 o 
   3   8   1       12.76       15.62      2.36 o 
   4   8   1      390.08      390.40     13.94 o 
   5   8   1        3.01        6.45      3.06 o 
   6   8   1      218.39      203.45     21.96 o 
   7   8   1       82.92       71.14     18.98 o 
   8   8   1       30.08       36.10      6.45 o 
   9   8   1        7.72       18.77      8.50 o 
  -9   9   1       10.38        5.52      5.49 o 
  -8   9   1       11.34       13.04      3.68 o 
  -7   9   1       54.95       55.08      9.61 o 
  -6   9   1       23.46       18.87      6.83 o 
  -5   9   1       32.80       35.58      4.17 o 
  -4   9   1       79.26       86.65      3.90 o 
  -3   9   1       16.00       17.57      2.63 o 
  -2   9   1        2.26        2.45      2.19 o 
  -1   9   1       59.65       77.04      5.23 o 
   0   9   1        0.13        1.30      2.04 o 
   1   9   1       26.41       26.42      2.85 o 
   2   9   1       23.14       20.60      2.75 o 
   3   9   1       74.16       84.22      6.12 o 
   4   9   1        9.86       12.10      2.89 o 
   5   9   1        2.43        3.79      5.78 o 
   6   9   1        0.38        0.82      2.67 o 
   7   9   1        1.41        1.70      6.01 o 
   8   9   1        0.02        5.22     10.48 o 
   9   9   1        8.32       23.93     11.17 o 
  -8  10   1       13.34       15.89      5.10 o 
  -7  10   1       25.42       25.98      4.51 o 
  -6  10   1        8.53       12.14      4.65 o 
  -5  10   1       53.56       32.50      9.57 o 
  -4  10   1       34.28       29.36      9.92 o 
  -3  10   1       10.44       12.33      2.94 o 
  -2  10   1       32.49       34.47      3.25 o 
  -1  10   1        3.18        9.20      3.01 o 
   0  10   1        6.90       12.69      3.17 o 
   1  10   1       26.40       28.09      3.71 o 
   2  10   1       35.63       30.72      4.38 o 
   3  10   1       71.56       51.58      5.65 o 
   4  10   1       22.11       22.75     20.51 o 
   5  10   1       34.93       28.41     22.61 o 
   6  10   1       17.91        6.02      7.76 o 
   7  10   1       16.73       17.96     13.88 o 
   8  10   1        0.02        3.33      5.69 o 
  -7  11   1        0.04        5.87      4.02 o 
  -6  11   1        0.03        1.81      2.49 o 
  -5  11   1        5.61        1.98      3.55 o 
  -4  11   1        6.16        1.57      2.81 o 
  -3  11   1        0.93       -1.03      2.34 o 
  -2  11   1        2.70        0.51      2.89 o 
  -1  11   1        7.56        8.86      3.89 o 
   0  11   1        2.09        3.58      3.55 o 
   1  11   1       43.31       34.42      4.26 o 
   2  11   1       44.23       45.95      5.17 o 
   3  11   1       25.16       29.74      8.56 o 
   4  11   1       23.51        7.55      7.65 o 
   5  11   1       10.18        9.25      9.66 o 
   6  11   1        7.01       13.09     13.20 o 
  -5  12   1        8.59        0.99      3.68 o 
  -4  12   1        6.42        4.11      3.02 o 
  -3  12   1        2.03        1.69      2.95 o 
  -2  12   1        4.45        3.12      3.93 o 
  -1  12   1        0.69       -0.27      2.89 o 
   0  12   1        7.57        5.15      3.20 o 
   1  12   1       14.70       20.45      3.84 o 
   2  12   1       12.34       11.71      4.33 o 
   3  12   1       10.24        6.40      7.73 o 
   4  12   1        8.47       11.29     11.22 o 
   5  12   1        4.93        2.60      3.54 o 
  -2  13   1        3.56        9.43      4.85 o 
  -1  13   1        0.94        7.87      5.87 o 
   0  13   1        1.46        6.44      5.93 o 
   1  13   1        3.94       12.61      7.71 o 
   2  13   1        0.36       -0.96      5.88 o 
  -3 -12   2        0.78       -7.76     11.22 o 
  -2 -12   2        1.09        0.81      3.23 o 
  -1 -12   2        0.55        3.52      3.68 o 
   0 -12   2        0.67        2.53      5.67 o 
   1 -12   2        0.16       -3.63      3.63 o 
   2 -12   2        1.15       -0.43      5.55 o 
   3 -12   2       19.87        5.08      5.13 o 
   4 -12   2        0.19       -0.11      8.10 o 
  -5 -11   2        3.05        8.67      6.22 o 
  -4 -11   2        9.74       13.92      5.25 o 
  -3 -11   2        0.31        4.67      3.88 o 
  -2 -11   2       15.66        9.05      8.58 o 
  -1 -11   2        8.02        5.66      5.52 o 
   0 -11   2        5.08        4.82      4.08 o 
   1 -11   2       15.60       23.21      6.26 o 
   2 -11   2       22.79       31.13      4.20 o 
   3 -11   2       37.31       23.97     15.38 o 
   4 -11   2        0.76       -0.30      3.10 o 
   5 -11   2        1.71       -0.23      5.04 o 
   6 -11   2        0.81       -0.23      8.78 o 
  -6 -10   2       14.72       17.67     13.06 o 
  -5 -10   2       27.78       24.10      9.01 o 
  -4 -10   2       27.05       27.88     10.27 o 
  -3 -10   2       14.85       10.12     13.31 o 
  -2 -10   2       34.17       31.35      6.11 o 
  -1 -10   2       12.18       14.97      4.01 o 
   0 -10   2       26.62       27.70      3.78 o 
   1 -10   2        5.62        5.89      4.80 o 
   2 -10   2       56.81       59.44      6.78 o 
   3 -10   2       23.64       17.64     14.02 o 
   4 -10   2        0.17        1.05      1.79 o 
   5 -10   2        5.12        2.53      1.68 o 
   6 -10   2        1.11        0.11      7.54 o 
   7 -10   2        1.75        3.00      6.74 o 
   8 -10   2        0.26       11.84      8.39 o 
  -7  -9   2       12.06       18.95      7.45 o 
  -6  -9   2       18.28       27.09      7.62 o 
  -5  -9   2       71.61       76.27     10.94 o 
  -4  -9   2        1.00       -0.09      1.60 o 
  -3  -9   2       38.80       47.26      3.85 o 
  -2  -9   2        1.44        0.35      2.23 o 
  -1  -9   2        2.63        4.42      2.94 o 
   0  -9   2        3.13        3.67      3.77 o 
   1  -9   2       53.08       56.16      4.28 o 
   2  -9   2      137.10      155.70      6.74 o 
   3  -9   2       76.78       70.96      3.31 o 
   4  -9   2      145.67      138.94      3.86 o 
   5  -9   2       25.06       14.37      4.71 o 
   6  -9   2       75.15       53.22     14.17 o 
   7  -9   2       25.47       38.53      8.56 o 
   8  -9   2        4.39        7.20      7.14 o 
   9  -9   2        1.48        3.91     11.22 o 
  -8  -8   2       19.70       28.01      7.96 o 
  -7  -8   2        0.91        8.01      4.82 o 
  -6  -8   2       26.20       40.61      9.21 o 
  -5  -8   2        0.07        1.05      5.07 o 
  -4  -8   2        4.19        4.51      2.36 o 
  -3  -8   2        6.58        5.17      2.30 o 
  -2  -8   2        0.97        2.77      2.34 o 
  -1  -8   2        0.53        2.00      3.25 o 
   0  -8   2       57.80       57.74      6.18 o 
   1  -8   2      106.85      110.34      3.93 o 
   2  -8   2      239.28      258.59      3.86 o 
   3  -8   2       72.39       72.66      2.62 o 
   4  -8   2       10.87       11.60      1.74 o 
   5  -8   2       24.04       27.07      1.89 o 
   6  -8   2        0.07       -1.28      1.28 o 
   7  -8   2        3.35        1.03      1.30 o 
   8  -8   2        1.06        0.40      4.70 o 
   9  -8   2        2.18        9.92      7.08 o 
  -9  -7   2        6.20        4.09      6.31 o 
  -8  -7   2        0.05        4.83      5.83 o 
  -7  -7   2        3.88        3.68      4.12 o 
  -6  -7   2        4.07        6.61      4.72 o 
  -5  -7   2        6.79       12.39      4.56 o 
  -4  -7   2        1.43        3.29      1.94 o 
  -3  -7   2       20.38       14.93      3.60 o 
  -2  -7   2        1.01        1.88      1.88 o 
  -1  -7   2        1.82        2.70      2.98 o 
   0  -7   2      152.32      176.13      6.83 o 
   1  -7   2       49.25       55.81      2.43 o 
   2  -7   2      129.91      141.85      2.85 o 
   3  -7   2      150.89      168.98      3.36 o 
   4  -7   2       43.85       44.76      2.31 o 
   5  -7   2       19.13       21.24      2.18 o 
   6  -7   2       97.84      104.33      5.71 o 
   7  -7   2        4.45        4.87      1.77 o 
   8  -7   2        5.00        4.39      1.98 o 
   9  -7   2        2.93        5.03      4.93 o 
  10  -7   2       14.58        1.08      8.78 o 
 -10  -6   2        4.32       12.85     14.59 o 
  -9  -6   2       34.83       53.21     11.26 o 
  -8  -6   2       23.31       28.95      9.15 o 
  -7  -6   2       67.92       63.11     11.02 o 
  -6  -6   2       36.58       40.63      7.54 o 
  -5  -6   2       72.43       70.22      5.67 o 
  -4  -6   2       55.53       61.04      4.13 o 
  -3  -6   2       48.03       42.65      5.16 o 
  -2  -6   2        3.76        3.37      2.04 o 
  -1  -6   2       92.20       99.36      2.62 o 
   0  -6   2       93.39       88.16      2.58 o 
   1  -6   2      403.85      419.10      5.79 o 
   2  -6   2       56.11       62.75      2.25 o 
   3  -6   2      134.43      144.41      2.55 o 
   4  -6   2        7.02        6.72      1.36 o 
   5  -6   2        6.91        8.00      1.95 o 
   6  -6   2        6.28        7.83      1.60 o 
   7  -6   2        6.15        9.92      1.79 o 
   8  -6   2       12.89       10.81      4.50 o 
   9  -6   2        0.07        0.30      2.10 o 
  10  -6   2       72.70       90.34     29.75 o 
  11  -6   2       16.31        0.62      5.44 o 
 -10  -5   2        6.33       14.16      8.56 o 
  -9  -5   2        9.75        5.51      4.76 o 
  -8  -5   2       48.08       52.23      7.22 o 
  -7  -5   2       32.75       35.84      8.01 o 
  -6  -5   2       35.88       40.95      5.35 o 
  -5  -5   2      177.91      187.88      6.67 o 
  -4  -5   2      117.62      125.36      4.44 o 
  -3  -5   2      137.97      136.49      3.87 o 
  -2  -5   2        4.07        2.10      0.93 o 
  -1  -5   2      245.77      234.68      2.82 o 
   0  -5   2      553.83      542.73      4.90 o 
   1  -5   2       21.27       26.46      2.40 o 
   2  -5   2      316.35      338.63      4.16 o 
   3  -5   2       56.66       63.37      2.34 o 
   4  -5   2       11.84        8.24      1.14 o 
   5  -5   2      149.65      149.81      4.10 o 
   6  -5   2       84.78       88.55      1.89 o 
   7  -5   2       34.86       31.22      3.02 o 
   8  -5   2        2.09        1.08      1.96 o 
   9  -5   2        0.35        0.49      1.78 o 
  10  -5   2        0.18        1.78      2.69 o 
 -10  -4   2        9.54       10.68     10.37 o 
  -9  -4   2       20.14       24.68      5.42 o 
  -8  -4   2       63.55       60.19      8.27 o 
  -7  -4   2       37.38       33.49      6.46 o 
  -6  -4   2       96.87       99.44     10.94 o 
  -5  -4   2      195.06      184.99      7.31 o 
  -4  -4   2      559.46      570.28     10.65 o 
  -3  -4   2       43.83       45.10      4.99 o 
  -2  -4   2       22.21       20.20      0.91 o 
  -1  -4   2      618.55      605.08      4.65 o 
   0  -4   2      437.07      433.14      3.57 o 
   1  -4   2      242.97      254.74      5.97 o 
   2  -4   2      579.41      592.32      3.43 o 
   3  -4   2      338.41      348.88      3.52 o 
   4  -4   2       46.88       40.72      1.33 o 
   5  -4   2      595.20      578.06      4.23 o 
   6  -4   2       85.27       85.39      1.92 o 
   7  -4   2       84.17       88.81      3.18 o 
   8  -4   2        2.97        2.71      1.73 o 
   9  -4   2       24.49        0.80      2.13 o 
  10  -4   2       17.10        0.56      3.39 o 
  11  -4   2        7.16       10.41      9.26 o 
  12  -4   2        1.64        1.27      2.78 o 
 -11  -3   2        0.08       -1.84      4.60 o 
 -10  -3   2        0.05        0.74      8.22 o 
  -9  -3   2       27.40       -0.06      3.91 o 
  -8  -3   2       29.07       30.26      6.57 o 
  -7  -3   2       21.30       20.62      5.50 o 
  -6  -3   2       33.73       30.88      5.27 o 
  -5  -3   2       27.05       36.55      7.31 o 
  -4  -3   2       17.77       28.90      3.74 o 
  -3  -3   2       77.09      102.21      6.40 o 
  -2  -3   2      346.38      364.63      8.70 o 
  -1  -3   2      196.52      173.46      3.31 o 
   0  -3   2       96.15       90.56      1.50 o 
   1  -3   2      319.85      337.64      2.93 o 
   2  -3   2      497.06      537.01      2.97 o 
   3  -3   2      145.36      139.78      1.14 o 
   4  -3   2     1008.20     1060.12      5.86 o 
   5  -3   2      535.84      530.80      3.83 o 
   6  -3   2      512.86      534.39      5.16 o 
   7  -3   2      131.64      158.24      3.93 o 
   8  -3   2       23.39       -0.42      2.06 o 
   9  -3   2       32.28       32.16     18.50 o 
  10  -3   2        6.38        0.76      2.80 o 
  11  -3   2        8.94        0.39      2.93 o 
  12  -3   2        0.78        1.61      3.36 o 
 -11  -2   2        8.53        0.51      5.44 o 
 -10  -2   2       30.31        0.85      5.04 o 
  -9  -2   2        8.45        8.39      9.07 o 
  -8  -2   2      121.23      135.08      8.33 o 
  -7  -2   2       35.92       36.38      8.78 o 
  -6  -2   2      244.92      246.92      7.93 o 
  -5  -2   2      187.60      193.78      9.52 o 
  -4  -2   2      506.28      536.22      9.18 o 
  -3  -2   2       39.97       30.54      0.56 o 
  -2  -2   2      182.27      174.35      2.44 o 
  -1  -2   2     4407.80     4207.52     28.61 o 
   0  -2   2       17.48       22.30      1.08 o 
   1  -2   2      878.68      841.61      5.07 o 
   2  -2   2      420.87      399.95      4.27 o 
   3  -2   2       26.73       24.92      0.79 o 
   4  -2   2      750.02      760.24      5.27 o 
   5  -2   2      652.68      645.39      5.13 o 
   6  -2   2       17.92       15.55      1.97 o 
   7  -2   2       67.86       86.05      2.83 o 
   8  -2   2        3.12        1.89      1.74 o 
   9  -2   2        1.60        1.27      1.93 o 
  10  -2   2        2.82        3.02      2.88 o 
  11  -2   2       11.94       10.45      4.59 o 
  12  -2   2        0.38       -0.51      2.69 o 
 -11  -1   2        2.11        0.74      8.50 o 
 -10  -1   2        0.48        1.98      5.16 o 
  -9  -1   2      129.59      141.20     13.94 o 
  -8  -1   2       34.62       40.51      6.12 o 
  -7  -1   2       81.76       82.95      9.58 o 
  -6  -1   2      120.00      123.52      6.12 o 
  -5  -1   2      323.77      309.17      7.43 o 
  -4  -1   2      164.29      154.46      1.94 o 
  -3  -1   2       42.84       54.11      4.25 o 
  -2  -1   2      489.67      488.08      4.79 o 
  -1  -1   2      877.95      913.58     19.26 o 
   0  -1   2     9621.31    10350.09    117.99 o 
   1  -1   2     2359.44     2394.71     28.63 o 
   2  -1   2      819.36      816.94     20.45 o 
   3  -1   2      490.52      495.45      3.05 o 
   4  -1   2      308.91      338.73      3.50 o 
   5  -1   2      515.98      490.17      6.18 o 
   6  -1   2        2.27        0.55      1.76 o 
   7  -1   2       14.28       14.94      5.10 o 
   8  -1   2        0.53        1.32      2.66 o 
   9  -1   2        2.42        1.53      2.30 o 
  10  -1   2       27.47       27.29      8.37 o 
  11  -1   2        2.40        1.01      3.18 o 
  12  -1   2        8.41        5.35      2.70 o 
 -11   0   2        0.68        8.16      6.52 o 
 -10   0   2        1.96        2.21      5.04 o 
  -9   0   2       46.66       47.82      6.97 o 
  -8   0   2        4.88        4.00      1.39 o 
  -7   0   2      103.72       91.73      3.26 o 
  -6   0   2      233.11      230.88      3.00 o 
  -5   0   2     1015.83      981.42      7.31 o 
  -4   0   2      538.93      524.67      4.31 o 
  -3   0   2      149.78      138.35      4.50 o 
  -2   0   2      803.46      764.34      6.49 o 
  -1   0   2      564.19      538.60      6.94 o 
   0   0   2     1523.80     1373.11      8.63 o 
   1   0   2      216.35      234.11      3.06 o 
   2   0   2     9312.74     9874.34     68.81 o 
   3   0   2      433.06      442.43      3.73 o 
   4   0   2      132.02      141.10      2.61 o 
   5   0   2        2.15        0.86      0.82 o 
   6   0   2       12.20        9.15      1.26 o 
   7   0   2       97.35       96.90      2.70 o 
   8   0   2        3.30        1.57      1.39 o 
   9   0   2        1.19        1.43      1.56 o 
  10   0   2       21.04       12.30      7.89 o 
  11   0   2        0.03       -1.84      2.44 o 
  12   0   2        1.76        0.90      2.21 o 
 -11   1   2        1.75        9.58      6.40 o 
 -10   1   2       10.53       14.11      6.12 o 
  -9   1   2       25.71       22.48      3.95 o 
  -8   1   2        2.40        3.14      2.06 o 
  -7   1   2      163.28      170.68      3.69 o 
  -6   1   2      676.53      668.37      6.91 o 
  -5   1   2      301.89      318.09      4.26 o 
  -4   1   2     1127.02     1151.56      7.78 o 
  -3   1   2        6.10        1.92      1.60 o 
  -2   1   2      124.43      127.97      2.60 o 
  -1   1   2     6150.31     5844.29     41.16 o 
   0   1   2      399.38      378.08      5.41 o 
   1   1   2      884.10      851.36      5.85 o 
   2   1   2     6549.86     6624.07     86.46 o 
   3   1   2     7477.44     7405.49     53.49 o 
   4   1   2     9761.43    10231.45    112.24 o 
   5   1   2     1446.97     1389.23     34.48 o 
   6   1   2     1618.07     1658.75     17.89 o 
   7   1   2       73.01       83.38      4.31 o 
   8   1   2      116.60      139.02      3.41 o 
   9   1   2       15.59       13.88      6.10 o 
  10   1   2        8.93        7.72      4.35 o 
  11   1   2        5.36        7.16      3.61 o 
  12   1   2        6.91       10.56      4.31 o 
 -11   2   2        0.02        4.93      5.95 o 
 -10   2   2       18.92       21.33      4.59 o 
  -9   2   2        0.78       -1.84      2.06 o 
  -8   2   2        9.48        6.04      3.44 o 
  -7   2   2       32.16       33.79      2.53 o 
  -6   2   2      160.00      162.86      4.00 o 
  -5   2   2      575.05      586.23      5.70 o 
  -4   2   2        7.84        5.65      1.40 o 
  -3   2   2      311.90      278.31      3.85 o 
  -2   2   2      214.74      231.39      4.84 o 
  -1   2   2     4045.32     3916.07     27.80 o 
   0   2   2       12.57       10.03      3.57 o 
   1   2   2      673.47      652.95      6.13 o 
   2   2   2      291.22      265.72      5.52 o 
   3   2   2      304.45      267.56      3.48 o 
   4   2   2     1766.90     1820.86     20.40 o 
   5   2   2       14.20       10.26      2.66 o 
   6   2   2      117.84      121.75      5.33 o 
   7   2   2      193.88      200.53      3.56 o 
   8   2   2       32.50       34.79      4.43 o 
   9   2   2       89.98       97.15      6.21 o 
  10   2   2        1.39        1.53      2.16 o 
  11   2   2        0.07        1.91      3.36 o 
  12   2   2       12.39       13.99      5.71 o 
 -11   3   2        8.78       10.87      6.88 o 
 -10   3   2        2.55        7.84      2.72 o 
  -9   3   2        3.17        2.08      2.17 o 
  -8   3   2        5.69        3.05      2.63 o 
  -7   3   2       21.62       18.12      6.02 o 
  -6   3   2      211.26      201.11      4.25 o 
  -5   3   2      149.49      144.56      5.15 o 
  -4   3   2       88.05       92.74      2.27 o 
  -3   3   2      285.10      300.47      3.75 o 
  -2   3   2       14.51        9.99      1.99 o 
  -1   3   2     1173.99     1192.78     13.12 o 
   0   3   2      988.81      950.44     10.45 o 
   1   3   2       44.36       49.63      2.24 o 
   2   3   2       22.65       16.14      1.93 o 
   3   3   2     1204.36     1117.17      9.59 o 
   4   3   2      235.92      236.65      5.24 o 
   5   3   2      160.95      161.42      5.33 o 
   6   3   2        5.59        7.03      3.29 o 
   7   3   2        4.97        4.80      1.90 o 
   8   3   2        1.69        0.85      1.24 o 
   9   3   2        7.20        6.07      2.47 o 
  10   3   2        0.95        0.44      1.68 o 
  11   3   2        0.37        0.88      5.45 o 
  12   3   2        2.04        2.70      4.32 o 
 -11   4   2        1.31       10.14      4.58 o 
 -10   4   2        1.12        7.78      5.27 o 
  -9   4   2       10.50        8.58      4.12 o 
  -8   4   2       30.13       36.68      4.59 o 
  -7   4   2       21.63       29.22      5.28 o 
  -6   4   2      333.45      333.52      4.74 o 
  -5   4   2      208.62      196.02      4.34 o 
  -4   4   2      169.54      174.20      4.46 o 
  -3   4   2      149.33      149.58      3.37 o 
  -2   4   2      514.16      519.35      6.33 o 
  -1   4   2      380.09      370.45      6.74 o 
   0   4   2      648.00      662.62      7.16 o 
   1   4   2        0.71        1.17      1.36 o 
   2   4   2       13.08       12.01      3.20 o 
   3   4   2      905.84      865.74     10.00 o 
   4   4   2       40.09       37.76      2.64 o 
   5   4   2      171.91      190.49      6.52 o 
   6   4   2        5.31        4.82      5.78 o 
   7   4   2       69.60       71.92      2.31 o 
   8   4   2       35.50       35.89      1.84 o 
   9   4   2       36.20       37.38      1.92 o 
  10   4   2       14.96       23.64      4.89 o 
  11   4   2        8.03       18.20      5.27 o 
  12   4   2       18.35       30.83     10.13 o 
 -11   5   2        0.05       -0.71      4.45 o 
 -10   5   2        0.71        1.82      2.87 o 
  -9   5   2       16.17       10.43      3.79 o 
  -8   5   2        0.07        0.98      2.03 o 
  -7   5   2      108.15      108.16      4.12 o 
  -6   5   2      253.96      261.77      5.10 o 
  -5   5   2      101.17      102.39      3.46 o 
  -4   5   2      232.92      227.91      4.10 o 
  -3   5   2        1.86        1.27      1.52 o 
  -2   5   2     1382.86     1387.81     12.14 o 
  -1   5   2       78.68       68.00      3.97 o 
   0   5   2      194.25      175.09      3.60 o 
   1   5   2        3.53        9.05      2.38 o 
   2   5   2      357.53      361.93      6.01 o 
   3   5   2      488.90      456.73      7.10 o 
   4   5   2      315.94      313.50      7.68 o 
   5   5   2       59.08       60.57      5.38 o 
   6   5   2       17.70       18.13      4.70 o 
   7   5   2       54.37       55.24      6.40 o 
   8   5   2       15.00       16.15      2.23 o 
   9   5   2        2.29        2.34      1.48 o 
  10   5   2        0.10       -0.58      5.51 o 
  11   5   2        4.54       15.22      5.51 o 
 -10   6   2        1.31       -2.00      3.04 o 
  -9   6   2       53.49       64.04      6.22 o 
  -8   6   2       40.89       32.63     10.41 o 
  -7   6   2      374.57      395.83      6.89 o 
  -6   6   2      347.75      354.09      5.91 o 
  -5   6   2      741.94      767.26      8.56 o 
  -4   6   2       84.71       86.41      4.62 o 
  -3   6   2      228.55      224.74      5.56 o 
  -2   6   2      664.00      684.13     10.48 o 
  -1   6   2        9.38        9.56      2.03 o 
   0   6   2       36.85       34.42      2.62 o 
   1   6   2      123.71      122.96      5.86 o 
   2   6   2      303.56      321.95      6.29 o 
   3   6   2      576.70      566.39      7.83 o 
   4   6   2      565.70      559.48     12.55 o 
   5   6   2       33.28       32.98      8.73 o 
   6   6   2       72.81       63.29      6.91 o 
   7   6   2      125.29      127.48     13.31 o 
   8   6   2        6.73       11.17      8.81 o 
   9   6   2       12.71       16.89      5.07 o 
  10   6   2        1.63        7.97      4.91 o 
  11   6   2        5.18       16.74      7.82 o 
 -10   7   2        0.84        3.95      3.58 o 
  -9   7   2        0.39        3.03      3.27 o 
  -8   7   2        0.20        0.26      2.30 o 
  -7   7   2        0.66        0.24      1.94 o 
  -6   7   2        0.10        1.80      2.33 o 
  -5   7   2      110.40      112.79      4.05 o 
  -4   7   2        5.93        2.68      1.92 o 
  -3   7   2       44.83       42.18      3.46 o 
  -2   7   2       37.65       44.09      2.63 o 
  -1   7   2      110.42      118.04      3.61 o 
   0   7   2        3.89        3.53      1.80 o 
   1   7   2       58.40       54.57      9.15 o 
   2   7   2      316.37      331.33      6.20 o 
   3   7   2      112.23      115.72      6.49 o 
   4   7   2      218.62      212.04      6.04 o 
   5   7   2        4.45        0.45      3.63 o 
   6   7   2       88.00       76.66     12.24 o 
   7   7   2       22.42       13.69     12.89 o 
   8   7   2       14.06        9.71      2.38 o 
   9   7   2        0.72        0.02      7.96 o 
  10   7   2        0.38        3.99      5.30 o 
  -9   8   2        1.58        0.32      2.88 o 
  -8   8   2        1.00       -0.81      2.33 o 
  -7   8   2       33.11       28.35      3.86 o 
  -6   8   2       19.18       23.02      3.97 o 
  -5   8   2       42.78       39.63      4.28 o 
  -4   8   2        1.41        1.55      2.22 o 
  -3   8   2      140.63      153.72      5.34 o 
  -2   8   2       11.05        8.94      3.41 o 
  -1   8   2       32.77       32.78      3.08 o 
   0   8   2        7.36        6.93      2.16 o 
   1   8   2        1.16        3.48      2.66 o 
   2   8   2        1.26        0.16      1.76 o 
   3   8   2      152.97      153.06      4.03 o 
   4   8   2        1.27        0.23      1.93 o 
   5   8   2        0.82        3.97      2.28 o 
   6   8   2       49.15       44.11      4.34 o 
   7   8   2       15.90       12.57      3.42 o 
   8   8   2        1.50        3.80     10.48 o 
   9   8   2        3.31       -1.84      5.46 o 
  10   8   2        4.82       13.47      7.57 o 
  -8   9   2       14.69       18.15      4.47 o 
  -7   9   2       18.28       18.02      3.65 o 
  -6   9   2        2.67        3.06      2.81 o 
  -5   9   2       37.50       38.10     12.07 o 
  -4   9   2       28.02       21.33      8.54 o 
  -3   9   2       67.70       80.84      5.96 o 
  -2   9   2      128.99      138.76      6.51 o 
  -1   9   2      129.34      134.77      4.96 o 
   0   9   2        6.72        4.99      2.96 o 
   1   9   2       35.82       36.16      3.59 o 
   2   9   2       65.43       72.28      3.62 o 
   3   9   2       17.64       14.33      2.77 o 
   4   9   2       10.97        6.10      2.90 o 
   5   9   2        0.07        2.73      4.25 o 
   6   9   2       48.72       48.47      7.56 o 
   7   9   2       16.07        6.37      6.20 o 
   8   9   2       13.53        9.92      7.99 o 
   9   9   2        2.77        6.75      5.87 o 
  -8  10   2       12.44       13.08      4.24 o 
  -7  10   2       24.95       25.68      4.27 o 
  -6  10   2       10.84       10.06      3.66 o 
  -5  10   2       31.53       48.10     12.61 o 
  -4  10   2       39.89       41.89     10.48 o 
  -3  10   2       27.28       29.67      3.71 o 
  -2  10   2       42.78       47.94      4.23 o 
  -1  10   2        1.87        0.90      2.55 o 
   0  10   2        6.44        3.17      3.61 o 
   1  10   2        0.69       -1.42      3.05 o 
   2  10   2        0.43        1.89      3.02 o 
   3  10   2       35.98       35.84      4.35 o 
   4  10   2        8.09       11.40      5.55 o 
   5  10   2       30.86       25.61     20.62 o 
   6  10   2       17.96        5.17     11.70 o 
   7  10   2        7.18       21.81      8.84 o 
   8  10   2        2.44        0.45      6.40 o 
  -6  11   2        2.83        6.26      4.04 o 
  -5  11   2       13.66        8.05      3.78 o 
  -4  11   2       19.44       17.04      3.73 o 
  -3  11   2       13.53       14.93      3.80 o 
  -2  11   2       75.25       86.37      7.37 o 
  -1  11   2        4.05        8.22      4.03 o 
   0  11   2       16.76       19.20      4.01 o 
   1  11   2       24.29       29.56      3.77 o 
   2  11   2       36.93       38.65      4.04 o 
   3  11   2       33.83       35.85      9.33 o 
   4  11   2        7.25       11.73     12.66 o 
   5  11   2       29.40       27.56     21.73 o 
   6  11   2       10.68        5.95      8.50 o 
   7  11   2       15.21        6.86      8.44 o 
  -5  12   2        0.79        2.30      4.27 o 
  -4  12   2        2.06        4.26      3.20 o 
  -3  12   2        8.61       18.55      6.63 o 
  -2  12   2        9.72       13.46      4.19 o 
  -1  12   2        3.39        6.12      3.28 o 
   0  12   2        0.11       -3.54      3.54 o 
   1  12   2        8.15       20.62      5.14 o 
   2  12   2        4.24        5.34      5.37 o 
   3  12   2        2.96        8.85      4.82 o 
   4  12   2        4.58       -1.17      3.29 o 
   5  12   2        3.64        3.29      4.93 o 
  -2  13   2        7.11        2.80      4.48 o 
  -1  13   2        0.17        2.98      5.22 o 
   0  13   2        1.44        2.46      3.85 o 
   1  13   2        0.43        2.88      3.75 o 
   2  13   2        5.28       10.70      4.64 o 
  -1 -12   3        1.21        4.91      3.24 o 
   0 -12   3        0.18        3.87      3.03 o 
   1 -12   3        0.03        3.32      4.61 o 
   2 -12   3        3.81        1.99      3.45 o 
   3 -12   3       15.85       16.66      8.05 o 
  -4 -11   3        1.10        5.23      5.41 o 
  -3 -11   3        4.70        8.18      4.11 o 
  -2 -11   3        7.55        2.89      3.27 o 
  -1 -11   3        0.73        1.01      2.41 o 
   0 -11   3        0.45       -2.10      2.73 o 
   1 -11   3        2.30        6.29      4.38 o 
   2 -11   3       12.22        7.14      4.32 o 
   3 -11   3        5.42        2.57      2.82 o 
   4 -11   3        0.59        0.28      4.99 o 
   5 -11   3        1.76       -0.23      5.21 o 
   6 -11   3        3.94       -0.23      8.78 o 
  -5 -10   3        3.34        4.47      5.52 o 
  -4 -10   3        2.78       11.20      5.50 o 
  -3 -10   3        7.06        3.84      2.71 o 
  -2 -10   3       36.60       38.54      5.69 o 
  -1 -10   3       12.64       12.20      3.22 o 
   0 -10   3        0.52       -0.28      2.27 o 
   1 -10   3        2.72        3.22      3.80 o 
   2 -10   3       32.76       38.09      3.86 o 
   3 -10   3       10.73        6.57      5.55 o 
   4 -10   3        2.30        0.42      2.56 o 
   5 -10   3       20.50        0.17      4.65 o 
   6 -10   3        4.90        0.51      8.50 o 
   7 -10   3        8.84       -0.11      5.27 o 
  -7  -9   3        4.52       17.21      7.52 o 
  -6  -9   3       36.61       48.11     10.51 o 
  -5  -9   3       21.35       30.27      9.21 o 
  -4  -9   3       49.61       65.09      6.76 o 
  -3  -9   3       57.62       59.66      3.74 o 
  -2  -9   3       52.67       65.66      4.69 o 
  -1  -9   3        7.34        7.24      2.68 o 
   0  -9   3        0.43       -1.11      2.23 o 
   1  -9   3        0.25        2.70      2.34 o 
   2  -9   3       71.57       80.37      3.40 o 
   3  -9   3       24.87       32.22      2.66 o 
   4  -9   3       19.97       13.41      5.17 o 
   5  -9   3       40.66        0.23      3.08 o 
   6  -9   3       27.35        0.60      3.61 o 
   7  -9   3        9.96        1.41      4.74 o 
   8  -9   3        1.48       -0.87      4.16 o 
  -8  -8   3        5.02       10.71      8.84 o 
  -7  -8   3        2.97        1.84      4.43 o 
  -6  -8   3       23.70       20.74      5.31 o 
  -5  -8   3       64.47       55.09      5.70 o 
  -4  -8   3       24.68       19.49      5.03 o 
  -3  -8   3      240.51      258.67      8.10 o 
  -2  -8   3      109.52      112.52      5.37 o 
  -1  -8   3      119.11      136.09      6.51 o 
   0  -8   3       28.98       34.49      2.55 o 
   1  -8   3      111.02      121.50      4.11 o 
   2  -8   3      194.11      217.53      5.24 o 
   3  -8   3       16.80       19.21      2.19 o 
   4  -8   3      160.34      178.92     10.37 o 
   5  -8   3       15.62        8.66      4.41 o 
   6  -8   3       84.01       43.99     22.38 o 
   7  -8   3       30.41       27.98     18.98 o 
   8  -8   3       11.23        3.81      4.31 o 
   9  -8   3        0.08       -2.74      5.25 o 
  -8  -7   3        0.15        2.82      5.74 o 
  -7  -7   3        5.31        7.18      4.76 o 
  -6  -7   3        5.06        6.31      5.02 o 
  -5  -7   3        3.99        3.77      3.44 o 
  -4  -7   3        0.30       -2.53      2.90 o 
  -3  -7   3        0.88       -1.88      2.54 o 
  -2  -7   3       68.82       69.11      3.60 o 
  -1  -7   3      167.91      158.85      3.48 o 
   0  -7   3      286.50      285.13      4.24 o 
   1  -7   3       65.57       66.17      2.58 o 
   2  -7   3        1.92        2.80      1.53 o 
   3  -7   3       38.58       39.50      2.02 o 
   4  -7   3        5.35        1.46      1.52 o 
   5  -7   3      168.12      190.71      7.60 o 
   6  -7   3       36.71       37.41      5.67 o 
   7  -7   3       27.61       14.83     12.58 o 
   8  -7   3        6.61        6.23      5.98 o 
   9  -7   3        7.96       -0.17      3.81 o 
  10  -7   3       10.67       13.62     13.20 o 
  -9  -6   3        9.58       19.40      6.83 o 
  -8  -6   3        1.05        5.45      4.80 o 
  -7  -6   3       11.42       27.45      6.91 o 
  -6  -6   3       42.59       37.86      5.98 o 
  -5  -6   3        3.87        6.94      3.40 o 
  -4  -6   3      164.87      164.60      6.62 o 
  -3  -6   3       38.67       38.61      4.65 o 
  -2  -6   3      127.95      123.25      2.41 o 
  -1  -6   3        4.23        6.86      1.30 o 
   0  -6   3      187.07      180.82      3.87 o 
   1  -6   3      210.23      213.46      3.51 o 
   2  -6   3      243.44      244.77      4.14 o 
   3  -6   3      284.30      320.45      5.96 o 
   4  -6   3       41.83       42.99      2.85 o 
   5  -6   3       53.41       54.70      2.99 o 
   6  -6   3       47.65       46.69      3.86 o 
   7  -6   3       14.49        9.92      4.01 o 
   8  -6   3        1.30        0.33      0.83 o 
   9  -6   3        2.14        3.40      3.81 o 
  10  -6   3       14.29       32.07     12.52 o 
  11  -6   3        1.48        1.64      5.84 o 
 -10  -5   3        4.76       -0.57      6.12 o 
  -9  -5   3        8.63        5.35      7.28 o 
  -8  -5   3        9.86       10.63      4.82 o 
  -7  -5   3       37.69       37.25      6.30 o 
  -6  -5   3       58.06       55.06      5.08 o 
  -5  -5   3      111.48      113.32      6.29 o 
  -4  -5   3      214.62      230.33      6.63 o 
  -3  -5   3      291.95      310.85      7.68 o 
  -2  -5   3       14.72       12.94      1.79 o 
  -1  -5   3      177.45      195.13      3.45 o 
   0  -5   3        2.03        1.22      0.88 o 
   1  -5   3      200.16      185.12      3.34 o 
   2  -5   3      130.04      126.39      2.53 o 
   3  -5   3      194.28      196.50      2.55 o 
   4  -5   3       62.20       61.36      3.97 o 
   5  -5   3      184.58      201.47      6.36 o 
   6  -5   3       87.21       95.41      1.99 o 
   7  -5   3       40.22       39.99      4.74 o 
   8  -5   3        0.86        1.35      1.62 o 
   9  -5   3        2.92        3.53      2.03 o 
  10  -5   3       17.75       35.30      7.31 o 
  11  -5   3        0.25       15.01      6.86 o 
 -10  -4   3        4.32       -1.97      4.74 o 
  -9  -4   3        0.51        0.62      5.27 o 
  -8  -4   3       29.85        0.96      5.04 o 
  -7  -4   3       18.52       20.57      6.29 o 
  -6  -4   3       58.78       50.26     10.20 o 
  -5  -4   3      322.36      341.49     10.14 o 
  -4  -4   3      292.10      308.85      8.56 o 
  -3  -4   3      323.14      323.00      4.13 o 
  -2  -4   3       44.69       38.13      2.19 o 
  -1  -4   3      345.01      350.74      5.67 o 
   0  -4   3        2.02        2.43      0.81 o 
   1  -4   3      119.70      116.08      1.86 o 
   2  -4   3      540.90      559.35      4.05 o 
   3  -4   3       41.36       44.20      2.72 o 
   4  -4   3       47.05       49.33      3.10 o 
   5  -4   3        0.23       -0.17      2.80 o 
   6  -4   3        2.73        2.80      0.86 o 
   7  -4   3       15.53       20.58      3.43 o 
   8  -4   3       25.88       29.71      1.96 o 
   9  -4   3       54.80       65.27      2.90 o 
  10  -4   3        0.56        0.38      1.71 o 
  11  -4   3        2.75        4.48      5.33 o 
 -10  -3   3        3.39       -0.85      5.61 o 
  -9  -3   3        8.67       -0.11      4.31 o 
  -8  -3   3       30.58       35.07      7.08 o 
  -7  -3   3        7.71        8.10      5.04 o 
  -6  -3   3      132.11      127.77      7.48 o 
  -5  -3   3       56.11       50.37      5.27 o 
  -4  -3   3      442.37      486.25     13.37 o 
  -3  -3   3        0.30        1.52      0.98 o 
  -2  -3   3      118.15       91.05      3.37 o 
  -1  -3   3      112.99      113.60      2.44 o 
   0  -3   3      158.38      150.74      2.76 o 
   1  -3   3       62.86       61.74      1.12 o 
   2  -3   3     1247.91     1252.98      5.96 o 
   3  -3   3      198.61      190.29      4.30 o 
   4  -3   3      248.61      259.12      4.53 o 
   5  -3   3     1014.78     1076.77      5.94 o 
   6  -3   3      352.64      373.30      3.25 o 
   7  -3   3      261.51      293.65      3.06 o 
   8  -3   3       87.46       89.54      2.69 o 
   9  -3   3      118.81      140.58      4.13 o 
  10  -3   3       22.93       10.26      6.54 o 
  11  -3   3       10.37        5.77      3.39 o 
  12  -3   3        1.19        0.78      2.36 o 
 -11  -2   3        0.18       -2.32      6.63 o 
 -10  -2   3        3.28        1.13      5.55 o 
  -9  -2   3        9.09        0.28      4.42 o 
  -8  -2   3        0.57        2.10      4.70 o 
  -7  -2   3        6.23        4.08      7.20 o 
  -6  -2   3       22.01       24.99      4.99 o 
  -5  -2   3      172.58      178.99      6.91 o 
  -4  -2   3       42.74       37.38      4.70 o 
  -3  -2   3       16.50        9.05      1.01 o 
  -2  -2   3      476.35      458.96      3.84 o 
  -1  -2   3      106.78      118.36      2.15 o 
   0  -2   3      110.24       90.30      2.32 o 
   1  -2   3      192.01      174.38      2.24 o 
   2  -2   3      442.53      419.66      2.86 o 
   3  -2   3        9.13        3.57      2.15 o 
   4  -2   3      806.41      836.11      5.12 o 
   5  -2   3      129.66      136.10      1.86 o 
   6  -2   3      285.67      314.01      2.85 o 
   7  -2   3      117.14      121.56      2.55 o 
   8  -2   3       24.69       19.94      6.69 o 
   9  -2   3       41.96       39.83     10.40 o 
  10  -2   3       13.97       13.12      5.03 o 
  11  -2   3        0.03       -0.11      1.96 o 
  12  -2   3        0.15        2.37      3.08 o 
 -11  -1   3       13.46        1.59      6.23 o 
 -10  -1   3       44.57       -0.68      8.22 o 
  -9  -1   3      130.93      149.86     10.14 o 
  -8  -1   3       21.65       25.78      6.18 o 
  -7  -1   3      132.42      157.00     12.13 o 
  -6  -1   3      118.23      119.11      4.78 o 
  -5  -1   3      166.78      158.29      4.29 o 
  -4  -1   3      267.68      254.07      4.66 o 
  -3  -1   3       23.42       27.97      2.63 o 
  -2  -1   3      141.03      136.55      2.78 o 
  -1  -1   3      880.96      859.47      9.97 o 
   0  -1   3     1324.41     1378.63      9.90 o 
   1  -1   3     3191.42     3079.51     19.72 o 
   2  -1   3       46.91       58.69      0.95 o 
   3  -1   3       86.69       82.01      1.47 o 
   4  -1   3        0.34        2.06      0.77 o 
   5  -1   3       53.86       59.59      3.52 o 
   6  -1   3       31.19       39.81      2.03 o 
   7  -1   3        0.19        1.01      1.48 o 
   8  -1   3      209.03      225.29      3.46 o 
   9  -1   3        4.88        3.45      1.84 o 
  10  -1   3       58.77       68.85      6.30 o 
  11  -1   3        0.60        1.34      1.98 o 
  12  -1   3        0.31        0.33      2.01 o 
 -11   0   3        0.28       -1.42      5.95 o 
 -10   0   3        3.87       -0.62      4.93 o 
  -9   0   3       36.14       30.99      6.91 o 
  -8   0   3       43.54       40.63      8.69 o 
  -7   0   3        8.90        4.73      1.82 o 
  -6   0   3       81.61       75.23      4.07 o 
  -5   0   3      106.45      101.44      2.50 o 
  -4   0   3      361.84      351.86      6.11 o 
  -3   0   3      606.92      589.21      8.25 o 
  -2   0   3     1938.29     1902.96     14.72 o 
  -1   0   3        1.02        1.60      1.40 o 
   0   0   3     2203.63     2037.11     14.53 o 
   1   0   3       57.52       57.83      2.35 o 
   2   0   3        4.45        6.64      1.24 o 
   3   0   3       15.54        7.98      0.93 o 
   4   0   3      162.18      145.96      2.24 o 
   5   0   3        0.36        3.66      1.57 o 
   6   0   3      240.19      255.86      3.58 o 
   7   0   3      128.11      133.40      2.62 o 
   8   0   3        0.81        2.09      2.03 o 
   9   0   3       66.98       72.22      2.83 o 
  10   0   3        5.36        5.05      2.37 o 
  11   0   3        1.88        0.22      1.97 o 
  12   0   3        0.58        4.20      3.70 o 
 -11   1   3        0.99       -0.68      8.78 o 
 -10   1   3       27.67       -0.51      4.82 o 
  -9   1   3        6.20       12.19      2.85 o 
  -8   1   3        0.23       -0.30      1.55 o 
  -7   1   3       48.80       47.81      3.21 o 
  -6   1   3       14.27       14.44      2.38 o 
  -5   1   3      500.20      489.46      5.14 o 
  -4   1   3       35.86       30.43      2.54 o 
  -3   1   3      905.71      913.25     10.50 o 
  -2   1   3      317.16      295.86      4.60 o 
  -1   1   3     1088.27     1061.14      8.59 o 
   0   1   3        7.68        7.27      1.36 o 
   1   1   3      622.08      595.76      4.99 o 
   2   1   3      608.14      590.27      5.31 o 
   3   1   3       49.45       57.40      2.80 o 
   4   1   3     1162.92     1157.42      9.46 o 
   5   1   3       62.22       62.95      3.06 o 
   6   1   3      250.48      275.71      5.89 o 
   7   1   3      186.01      201.87      4.65 o 
   8   1   3       52.57       54.93      3.05 o 
   9   1   3       33.79       38.47      3.33 o 
  10   1   3       38.03       35.96      6.00 o 
  11   1   3        0.06        1.91      3.25 o 
  12   1   3        2.76        3.49      3.41 o 
 -11   2   3        0.11       -8.50     11.22 o 
 -10   2   3       23.92       31.57      4.13 o 
  -9   2   3        1.02        0.26      1.51 o 
  -8   2   3        4.50        2.75      1.80 o 
  -7   2   3       22.79       23.69      2.85 o 
  -6   2   3      209.46      214.89      3.73 o 
  -5   2   3      375.59      371.13      6.23 o 
  -4   2   3     1270.47     1287.61     18.90 o 
  -3   2   3     1556.90     1604.01     14.54 o 
  -2   2   3     1563.49     1559.22     12.70 o 
  -1   2   3     3189.78     3085.99     24.90 o 
   0   2   3        1.36        1.24      1.54 o 
   1   2   3      287.36      270.32      4.48 o 
   2   2   3       71.47       81.31      2.18 o 
   3   2   3     1413.79     1435.85     12.55 o 
   4   2   3        4.72        4.19      1.40 o 
   5   2   3     1073.49     1108.03     16.83 o 
   6   2   3      600.97      630.22     13.20 o 
   7   2   3      586.40      624.88      7.09 o 
   8   2   3      120.01      134.25      3.43 o 
   9   2   3      136.88      137.58      4.66 o 
  10   2   3        3.28        5.73      2.96 o 
  11   2   3        0.17        4.31      3.70 o 
  12   2   3        6.95       18.82      5.81 o 
 -11   3   3        7.93        3.82      5.44 o 
 -10   3   3       43.72       53.99      4.78 o 
  -9   3   3        2.64       -2.31      2.31 o 
  -8   3   3       18.85       10.74      4.36 o 
  -7   3   3        2.77        0.70      1.73 o 
  -6   3   3       50.16       52.04      2.65 o 
  -5   3   3       34.56       24.28      2.40 o 
  -4   3   3       52.61       41.74      2.30 o 
  -3   3   3        0.93       -1.26      1.95 o 
  -2   3   3        2.15       -0.01      1.16 o 
  -1   3   3      302.52      286.42      8.16 o 
   0   3   3     1148.87     1186.88     10.00 o 
   1   3   3        2.63        0.52      1.26 o 
   2   3   3       39.54       35.91      2.63 o 
   3   3   3      397.57      409.69      4.89 o 
   4   3   3      319.47      294.03      6.71 o 
   5   3   3       92.52       89.81      4.42 o 
   6   3   3      561.86      562.68     10.48 o 
   7   3   3       84.93       92.20      3.03 o 
   8   3   3       29.74       31.82      2.41 o 
   9   3   3       22.54       20.20      2.43 o 
  10   3   3        0.32       -0.01      1.68 o 
  11   3   3        0.15        0.35      3.47 o 
  12   3   3        0.02        5.52      4.34 o 
 -11   4   3        7.24       16.79      4.11 o 
 -10   4   3        6.85        8.85      5.28 o 
  -9   4   3        1.10        2.43      2.89 o 
  -8   4   3        0.07        1.00      2.25 o 
  -7   4   3        0.37        1.20      2.04 o 
  -6   4   3       22.96       27.69      2.57 o 
  -5   4   3      105.15      108.21      5.05 o 
  -4   4   3       88.48       94.47      2.80 o 
  -3   4   3        0.49        1.90      1.78 o 
  -2   4   3     1727.67     1697.33     32.21 o 
  -1   4   3      235.82      278.71      8.90 o 
   0   4   3      410.03      426.16      9.92 o 
   1   4   3      116.90      133.78      3.20 o 
   2   4   3      299.95      281.64      4.31 o 
   3   4   3      165.66      179.38      4.82 o 
   4   4   3        0.87        3.17      3.02 o 
   5   4   3      152.52      153.36      6.91 o 
   6   4   3       65.41       79.27      5.55 o 
   7   4   3       24.54       22.89      7.82 o 
   8   4   3       10.77        8.90      2.80 o 
   9   4   3        1.02        0.81      1.58 o 
  10   4   3        3.65        7.70      5.50 o 
  11   4   3        0.31       -4.29      4.29 o 
  12   4   3        1.36        0.25      5.07 o 
 -10   5   3        0.46       11.82      4.66 o 
  -9   5   3        1.38        3.23      3.43 o 
  -8   5   3       21.91       13.29      6.30 o 
  -7   5   3       27.07       27.78      2.99 o 
  -6   5   3        1.18        1.78      2.10 o 
  -5   5   3      283.79      284.56      5.23 o 
  -4   5   3      249.95      224.74      4.08 o 
  -3   5   3      117.45       94.55      4.62 o 
  -2   5   3     1967.13     1945.26     18.42 o 
  -1   5   3       70.94       71.82      3.02 o 
   0   5   3       86.85       86.49      3.74 o 
   1   5   3       63.19       52.86      3.34 o 
   2   5   3      106.74      110.28      7.51 o 
   3   5   3        4.26        6.21      3.06 o 
   4   5   3       96.64       93.03      4.55 o 
   5   5   3       40.86       41.09      3.42 o 
   6   5   3       10.95       14.90      7.42 o 
   7   5   3       29.63       35.36      5.89 o 
   8   5   3       25.77       19.21      5.67 o 
   9   5   3        0.37        0.35      1.47 o 
  10   5   3        6.84        9.12      5.40 o 
  11   5   3        4.74        2.02      4.82 o 
 -10   6   3        0.05       -3.22      3.22 o 
  -9   6   3        7.65        3.46      2.99 o 
  -8   6   3        0.26        1.61      2.45 o 
  -7   6   3       32.11       32.00      4.28 o 
  -6   6   3      362.43      385.64      7.17 o 
  -5   6   3       86.22       94.38      4.65 o 
  -4   6   3      448.46      449.36     12.11 o 
  -3   6   3      255.72      252.87      4.85 o 
  -2   6   3      773.48      762.81      9.07 o 
  -1   6   3       41.29       45.37      3.68 o 
   0   6   3      162.45      156.86      6.80 o 
   1   6   3      276.91      260.67     19.09 o 
   2   6   3      321.55      322.70      6.65 o 
   3   6   3      477.70      488.75      8.40 o 
   4   6   3      289.24      285.01      8.96 o 
   5   6   3      137.42      155.54      5.26 o 
   6   6   3      299.49      302.16     10.60 o 
   7   6   3       72.02       73.66     11.84 o 
   8   6   3       37.49       40.28      7.31 o 
   9   6   3       16.81        9.87      3.17 o 
  10   6   3        0.03        5.21      6.35 o 
  11   6   3       14.31       22.17      6.21 o 
  -9   7   3        0.09        4.36      5.21 o 
  -8   7   3        1.37        1.58      2.90 o 
  -7   7   3       12.49        9.88      2.97 o 
  -6   7   3        2.96        0.26      2.58 o 
  -5   7   3      257.88      269.09      5.96 o 
  -4   7   3       15.65       16.35      3.01 o 
  -3   7   3      633.00      619.98     13.03 o 
  -2   7   3      100.96      109.01      4.98 o 
  -1   7   3       74.92       85.17      4.78 o 
   0   7   3       36.13       37.89      5.41 o 
   1   7   3       11.41       10.79      4.51 o 
   2   7   3      181.19      180.64      6.29 o 
   3   7   3       22.58       25.39      3.51 o 
   4   7   3      313.31      310.55      7.03 o 
   5   7   3        5.38        2.36      2.96 o 
   6   7   3      203.55      216.16     15.52 o 
   7   7   3       71.98       82.61      8.44 o 
   8   7   3       10.30       10.71      6.57 o 
   9   7   3        9.46       14.39     11.90 o 
  10   7   3        7.47        9.74      6.71 o 
  -9   8   3        2.97        7.52      5.24 o 
  -8   8   3        0.44        0.58      3.11 o 
  -7   8   3       15.30       15.23      4.30 o 
  -6   8   3       14.08       11.09      3.35 o 
  -5   8   3       19.66       25.16      4.30 o 
  -4   8   3        5.28        4.76      2.81 o 
  -3   8   3       47.02       43.52      6.20 o 
  -2   8   3        5.17        5.00      3.13 o 
  -1   8   3        4.60        4.85      2.56 o 
   0   8   3        3.59        3.05      2.12 o 
   1   8   3       25.55       21.46      3.47 o 
   2   8   3       34.49       27.98      6.01 o 
   3   8   3      129.27      147.40      6.82 o 
   4   8   3        4.84        4.09      3.96 o 
   5   8   3       45.34       39.48      4.81 o 
   6   8   3       13.36       18.13      6.63 o 
   7   8   3        0.45       -1.98      5.38 o 
   8   8   3        0.13        2.78      6.88 o 
   9   8   3        4.65       12.07      8.10 o 
  10   8   3        0.91        0.23      4.21 o 
  -8   9   3        1.95        6.77      4.36 o 
  -7   9   3        1.94        0.61      2.50 o 
  -6   9   3        1.65        3.95      3.15 o 
  -5   9   3        1.02        2.40      2.56 o 
  -4   9   3        3.00        2.53      4.03 o 
  -3   9   3        9.05       11.21      4.49 o 
  -2   9   3       52.29       40.19     15.31 o 
  -1   9   3        1.28        0.56      2.28 o 
   0   9   3       43.86       37.90      3.77 o 
   1   9   3       26.12       29.00      3.18 o 
   2   9   3        3.11        2.36      2.31 o 
   3   9   3       59.95       47.19      6.51 o 
   4   9   3       14.53        3.94      4.08 o 
   5   9   3       19.55       12.20      4.03 o 
   6   9   3       52.76       36.74     30.71 o 
   7   9   3       20.22        8.64     12.15 o 
   8   9   3       12.79       21.53      8.90 o 
   9   9   3       14.17       21.70      9.63 o 
  -7  10   3        0.87        3.50      3.19 o 
  -6  10   3        9.28       13.47      6.20 o 
  -5  10   3       14.21       11.54      5.87 o 
  -4  10   3       37.08       23.99     10.33 o 
  -3  10   3       32.79       24.61     10.45 o 
  -2  10   3       54.56       54.45      5.34 o 
  -1  10   3       53.59       53.53      5.41 o 
   0  10   3       13.74       20.14      4.26 o 
   1  10   3       61.27       49.20      4.34 o 
   2  10   3       30.91       35.82      4.09 o 
   3  10   3       10.42       13.10      4.27 o 
   4  10   3        0.66        1.64      3.98 o 
   5  10   3       10.11        6.32      6.09 o 
   6  10   3        7.54        5.22      7.37 o 
   7  10   3        0.11        4.64      5.78 o 
   8  10   3        0.11       -6.74     12.98 o 
  -6  11   3       17.43       16.00      4.02 o 
  -5  11   3       36.64       47.46     18.29 o 
  -4  11   3       31.10       21.65     10.76 o 
  -3  11   3       43.88       46.96      4.73 o 
  -2  11   3       63.95       75.32      6.23 o 
  -1  11   3       26.24       27.87      4.46 o 
   0  11   3       40.79       49.27      8.20 o 
   1  11   3       19.18       23.79      4.45 o 
   2  11   3       20.00       25.66      4.46 o 
   3  11   3        0.66        3.61      3.88 o 
   4  11   3        1.79        1.03      3.18 o 
   5  11   3       13.01        4.70      8.84 o 
   6  11   3        6.85        3.92      5.13 o 
   7  11   3        4.46      -14.62     14.62 o 
  -5  12   3        0.24        2.17      4.03 o 
  -4  12   3        0.61        1.66      7.49 o 
  -3  12   3        1.09        1.87      3.07 o 
  -2  12   3        9.62       11.47      4.96 o 
  -1  12   3        0.80       -0.12      2.93 o 
   0  12   3       10.42       15.94      3.90 o 
   1  12   3        3.85        7.24      4.41 o 
   2  12   3        9.54       11.81      4.62 o 
   3  12   3        0.08        2.94      5.70 o 
   4  12   3        1.65        4.52      4.63 o 
   5  12   3       12.56        8.48     10.11 o 
  -2  13   3        0.99        7.67      4.43 o 
  -1  13   3        0.36       12.87      4.72 o 
   0  13   3        4.26       18.48      5.62 o 
   1  13   3        2.69       16.60      5.57 o 
   2  13   3        3.41       11.88      4.65 o 
  -3 -11   4        0.80        0.72      4.50 o 
  -2 -11   4        1.71       10.54      6.91 o 
  -1 -11   4        0.22       -2.57      5.33 o 
   0 -11   4        0.80        1.62      2.75 o 
   1 -11   4        3.33        5.20      4.12 o 
   2 -11   4        0.31       -0.47      1.70 o 
   3 -11   4        1.87       13.03      7.08 o 
   4 -11   4        6.45        0.23      4.93 o 
   5 -11   4        1.97       -0.06      4.99 o 
  -5 -10   4        1.86        7.00      6.10 o 
  -4 -10   4        0.06        6.60      4.49 o 
  -3 -10   4        7.77        4.58      9.35 o 
  -2 -10   4        4.09        3.97      4.10 o 
  -1 -10   4        2.98        3.77      2.51 o 
   0 -10   4        0.56        0.74      2.46 o 
   1 -10   4        3.52        1.70      1.98 o 
   2 -10   4       16.51        7.59      4.21 o 
   3 -10   4        0.23        0.99      1.60 o 
   4 -10   4        3.81       -0.93      3.46 o 
   5 -10   4        6.48       -0.38      3.42 o 
   6 -10   4       19.26        0.72      4.01 o 
   7 -10   4       10.30       -0.23      4.81 o 
  -6  -9   4        2.57        1.36      5.39 o 
  -5  -9   4        6.11       11.12     10.51 o 
  -4  -9   4       12.15       22.25      7.17 o 
  -3  -9   4       27.37       33.77      5.64 o 
  -2  -9   4       54.28       53.35     12.78 o 
  -1  -9   4       45.07       54.46      6.24 o 
   0  -9   4       31.03       30.03      2.90 o 
   1  -9   4       61.04       70.61      3.38 o 
   2  -9   4      109.77      118.29      6.32 o 
   3  -9   4        0.38        1.00      1.78 o 
   4  -9   4       15.07        6.16      2.13 o 
   5  -9   4       16.07        0.62      3.95 o 
   6  -9   4        6.99       -0.15      3.99 o 
   7  -9   4        3.11        0.00      4.77 o 
   8  -9   4        0.82        1.63      4.58 o 
  -7  -8   4        2.21       -4.92     11.25 o 
  -6  -8   4        4.32        8.19      5.90 o 
  -5  -8   4       10.14       15.66      5.77 o 
  -4  -8   4       19.88       15.11      5.14 o 
  -3  -8   4      121.30      125.60      5.77 o 
  -2  -8   4       95.37      103.70      5.77 o 
  -1  -8   4       96.39      102.36      2.94 o 
   0  -8   4       52.51       60.35      2.70 o 
   1  -8   4       73.65       83.68      3.47 o 
   2  -8   4        8.78        8.23      2.16 o 
   3  -8   4        0.71       -0.95      1.06 o 
   4  -8   4        0.65        1.34      1.21 o 
   5  -8   4       37.35       40.19     25.30 o 
   6  -8   4       60.36        0.48      3.46 o 
   7  -8   4       35.33       29.39     28.92 o 
   8  -8   4       22.62       26.33     21.08 o 
   9  -8   4       14.52       14.38     11.93 o 
  -8  -7   4        0.28       -8.94      9.12 o 
  -7  -7   4        1.59        4.20      5.59 o 
  -6  -7   4       18.83       11.58      7.57 o 
  -5  -7   4        9.01        6.52      4.71 o 
  -4  -7   4       54.42       44.08      5.70 o 
  -3  -7   4       71.59       77.23      4.66 o 
  -2  -7   4       60.09       66.49      2.85 o 
  -1  -7   4       19.78       29.53      2.99 o 
   0  -7   4        0.13        1.57      1.32 o 
   1  -7   4      106.21      120.65      2.65 o 
   2  -7   4        4.57        2.23      1.24 o 
   3  -7   4        0.21        0.43      0.96 o 
   4  -7   4       38.79       53.25      6.77 o 
   5  -7   4       41.59       44.32      4.80 o 
   6  -7   4       72.47       85.53      6.97 o 
   7  -7   4       22.31       15.70     13.71 o 
   8  -7   4        5.47        6.57      5.43 o 
   9  -7   4        0.44        0.17      4.82 o 
  10  -7   4       10.20        0.00      7.25 o 
  -9  -6   4        0.03       -4.25      7.93 o 
  -8  -6   4        1.56        1.36      4.96 o 
  -7  -6   4        0.84       -2.90      4.97 o 
  -6  -6   4        0.41       -0.05      3.69 o 
  -5  -6   4        1.00        0.04      3.07 o 
  -4  -6   4       15.58       16.14      4.34 o 
  -3  -6   4       34.24       36.98      2.28 o 
  -2  -6   4       10.47       16.46      2.80 o 
  -1  -6   4       19.97       24.19      2.23 o 
   0  -6   4        2.41        3.97      1.57 o 
   1  -6   4       11.72       15.37      1.95 o 
   2  -6   4       21.15       15.92      2.54 o 
   3  -6   4       20.16       17.20      1.32 o 
   4  -6   4        4.19        4.88      4.57 o 
   5  -6   4       61.68       73.65      6.26 o 
   6  -6   4       93.06      110.37      5.61 o 
   7  -6   4       50.84       50.64      6.19 o 
   8  -6   4        8.87        4.61      4.70 o 
   9  -6   4       16.80        0.06      4.19 o 
  10  -6   4        9.36        0.00      4.08 o 
  -9  -5   4        6.76        5.81      6.68 o 
  -8  -5   4        2.34       -2.48      4.32 o 
  -7  -5   4       36.12        1.13      7.99 o 
  -6  -5   4       20.08       18.58      6.23 o 
  -5  -5   4       51.88       50.54      6.35 o 
  -4  -5   4      191.74      179.61     12.07 o 
  -3  -5   4       86.13       85.33      6.69 o 
  -2  -5   4      135.48      138.10      4.76 o 
  -1  -5   4       53.35       57.93      2.62 o 
   0  -5   4       95.01      115.12      3.40 o 
   1  -5   4       15.92       16.71      1.56 o 
   2  -5   4        0.41        1.19      0.91 o 
   3  -5   4       21.81       17.38      1.44 o 
   4  -5   4       36.41       36.12      4.20 o 
   5  -5   4      267.51      290.02      6.65 o 
   6  -5   4       56.39       61.88      6.60 o 
   7  -5   4       50.98       56.15     10.60 o 
   8  -5   4       16.75       17.51      5.89 o 
   9  -5   4       31.88        0.51      7.08 o 
  10  -5   4        2.07        6.91      6.01 o 
  11  -5   4        0.95        3.00      5.95 o 
 -10  -4   4        9.30       -0.17      9.18 o 
  -9  -4   4        4.81       -0.62      5.61 o 
  -8  -4   4        1.21        0.00      6.40 o 
  -7  -4   4       10.96       11.96      6.06 o 
  -6  -4   4       23.87       28.90      6.18 o 
  -5  -4   4       78.88       80.23      6.69 o 
  -4  -4   4      180.55      171.35      9.89 o 
  -3  -4   4      142.07      155.23      5.52 o 
  -2  -4   4      277.33      269.69      5.14 o 
  -1  -4   4      193.13      199.37      3.77 o 
   0  -4   4      409.69      396.91      5.96 o 
   1  -4   4      101.96       99.74      3.07 o 
   2  -4   4       90.27       91.86      1.69 o 
   3  -4   4       13.12        6.57      3.12 o 
   4  -4   4      139.40      157.77      4.49 o 
   5  -4   4      113.66      126.29      6.57 o 
   6  -4   4      122.83      150.15      7.25 o 
   7  -4   4        7.59       19.09      5.04 o 
   8  -4   4        1.12        0.62      0.78 o 
   9  -4   4       48.74       54.95      1.89 o 
  10  -4   4        1.90       -0.62      6.80 o 
  11  -4   4        0.06        1.30      4.87 o 
 -10  -3   4        7.83        3.40      7.03 o 
  -9  -3   4        2.94       -1.64      9.46 o 
  -8  -3   4       18.10       -0.91      5.04 o 
  -7  -3   4        0.79       -1.70      4.65 o 
  -6  -3   4       36.44       43.17      6.29 o 
  -5  -3   4      169.53      174.23      7.71 o 
  -4  -3   4      253.87      253.70      8.16 o 
  -3  -3   4      276.17      267.70      4.30 o 
  -2  -3   4      673.63      693.43     15.89 o 
  -1  -3   4     1891.98     1857.71     15.33 o 
   0  -3   4      193.47      217.69      5.52 o 
   1  -3   4      771.53      821.55     14.50 o 
   2  -3   4      332.73      335.73      5.67 o 
   3  -3   4       27.19       34.00      5.61 o 
   4  -3   4      565.93      586.31     10.48 o 
   5  -3   4      146.30      148.28      9.29 o 
   6  -3   4      111.22      125.44      6.18 o 
   7  -3   4        2.22        3.21      1.07 o 
   8  -3   4        1.47        3.39      1.50 o 
   9  -3   4       59.30       66.30      2.46 o 
  10  -3   4        0.97        2.23      1.76 o 
  11  -3   4        9.07       14.96      5.95 o 
  12  -3   4        0.05        2.27      8.33 o 
 -10  -2   4        0.98       -0.06      7.42 o 
  -9  -2   4        0.19        0.85      5.21 o 
  -8  -2   4       26.79       -0.96      4.76 o 
  -7  -2   4        9.51       10.94      8.78 o 
  -6  -2   4       10.58       11.84      4.87 o 
  -5  -2   4      111.26       98.87      4.47 o 
  -4  -2   4       59.90       57.30      4.31 o 
  -3  -2   4        2.08        1.82      1.80 o 
  -2  -2   4      131.76      127.54      3.13 o 
  -1  -2   4        6.53       14.90      1.58 o 
   0  -2   4       47.01       35.67      1.69 o 
   1  -2   4      322.88      340.44      3.31 o 
   2  -2   4       44.85       50.33      1.04 o 
   3  -2   4        8.39        4.48      2.44 o 
   4  -2   4       25.93       32.52      5.67 o 
   5  -2   4      357.23      365.16      2.89 o 
   6  -2   4      200.42      210.99      3.07 o 
   7  -2   4        0.16       -0.18      0.78 o 
   8  -2   4      200.08      231.20      6.50 o 
   9  -2   4       67.90       75.22      3.49 o 
  10  -2   4       60.14       69.59      3.86 o 
  11  -2   4        5.11        5.95      2.47 o 
  12  -2   4       12.89       11.56      3.87 o 
 -10  -1   4        1.91       -1.42      5.95 o 
  -9  -1   4       25.39        1.47      5.44 o 
  -8  -1   4        0.65       -0.91      7.31 o 
  -7  -1   4       30.13       32.06      7.73 o 
  -6  -1   4       87.62       81.59      4.14 o 
  -5  -1   4      143.67      144.54      4.85 o 
  -4  -1   4        8.24        6.34      2.83 o 
  -3  -1   4        1.01        5.75      1.96 o 
  -2  -1   4     1355.85     1374.42     12.74 o 
  -1  -1   4       21.62       20.45      1.70 o 
   0  -1   4      394.05      372.18      3.77 o 
   1  -1   4     1434.67     1382.23     17.73 o 
   2  -1   4      153.73      146.34      3.60 o 
   3  -1   4      136.67      128.25      1.51 o 
   4  -1   4      388.23      396.64      5.95 o 
   5  -1   4       39.50       40.29      1.45 o 
   6  -1   4       77.06       81.90      1.78 o 
   7  -1   4       15.86       15.25      1.95 o 
   8  -1   4       55.47       65.52      2.98 o 
   9  -1   4       64.76       77.25      4.25 o 
  10  -1   4       21.70       17.34      5.48 o 
  11  -1   4        6.57        3.79      2.43 o 
  12  -1   4        0.08        0.78      2.40 o 
 -10   0   4       16.43       -0.68      5.38 o 
  -9   0   4       23.06       -1.93      8.61 o 
  -8   0   4        0.93       -0.48      3.25 o 
  -7   0   4       83.55       82.68     14.47 o 
  -6   0   4      141.73      136.26      5.88 o 
  -5   0   4       70.38       70.41      3.93 o 
  -4   0   4       35.50       38.33      3.02 o 
  -3   0   4       75.46       67.86      3.56 o 
  -2   0   4      170.51      162.47      3.39 o 
  -1   0   4     1069.84     1087.25     15.13 o 
   0   0   4      107.30      104.20      2.24 o 
   1   0   4      519.36      499.07      4.76 o 
   2   0   4        3.32        4.31      0.84 o 
   3   0   4      337.27      355.79      5.38 o 
   4   0   4      800.49      806.35      6.33 o 
   5   0   4      259.04      251.25      6.03 o 
   6   0   4      305.56      321.01      5.81 o 
   7   0   4        0.44        1.43      1.42 o 
   8   0   4      227.83      238.70      4.04 o 
   9   0   4        5.16        5.95      2.46 o 
  10   0   4       19.31       18.09      3.18 o 
  11   0   4        0.53        1.77      2.63 o 
  12   0   4        1.68        1.24      2.57 o 
 -11   1   4        0.21       -4.76      7.25 o 
 -10   1   4       39.21       46.91      9.12 o 
  -9   1   4        0.06        1.33      2.43 o 
  -8   1   4        9.55        9.08      2.17 o 
  -7   1   4       47.77       46.49      2.59 o 
  -6   1   4       62.27       66.66      3.13 o 
  -5   1   4      100.43       98.89      4.29 o 
  -4   1   4      104.71      120.30      5.16 o 
  -3   1   4      871.23      850.49      9.81 o 
  -2   1   4      538.36      498.69      5.81 o 
  -1   1   4     1188.32     1226.61     11.01 o 
   0   1   4     2763.56     2735.70     22.86 o 
   1   1   4      175.52      159.73      3.89 o 
   2   1   4       43.64       40.79      1.91 o 
   3   1   4       42.35       39.29      1.54 o 
   4   1   4      160.19      173.50      3.00 o 
   5   1   4      289.36      306.36      5.44 o 
   6   1   4      476.54      486.80      6.58 o 
   7   1   4        3.33        0.94      2.90 o 
   8   1   4      173.12      168.53      3.39 o 
   9   1   4      125.03      127.58      3.42 o 
  10   1   4        1.47        1.55      2.10 o 
  11   1   4        0.59       -1.09      2.34 o 
  12   1   4        4.28        4.02      2.56 o 
 -10   2   4       19.83       20.83      3.26 o 
  -9   2   4        3.82        8.02      3.47 o 
  -8   2   4       11.43        8.79      2.47 o 
  -7   2   4       30.68       31.72      3.59 o 
  -6   2   4       40.70       32.01      3.81 o 
  -5   2   4       50.96       43.29      6.00 o 
  -4   2   4       19.80       19.85      2.74 o 
  -3   2   4      444.49      421.45      8.02 o 
  -2   2   4     1684.40     1718.18     14.76 o 
  -1   2   4     1079.74     1109.89     10.67 o 
   0   2   4     1312.49     1322.52     11.72 o 
   1   2   4       63.87       60.59      2.66 o 
   2   2   4      387.93      384.90      4.33 o 
   3   2   4      520.34      493.45      6.51 o 
   4   2   4      446.04      457.12      5.60 o 
   5   2   4      348.87      340.95      5.20 o 
   6   2   4      446.51      441.60      8.33 o 
   7   2   4      277.12      280.37      4.91 o 
   8   2   4      384.54      435.45      7.88 o 
   9   2   4      123.65      128.91      3.61 o 
  10   2   4       66.11       80.40      3.98 o 
  11   2   4       18.15       17.97      2.91 o 
  12   2   4        0.91        1.93      2.57 o 
 -10   3   4        5.69       -3.75      4.36 o 
  -9   3   4       11.75       13.42      3.09 o 
  -8   3   4       21.43       13.73      6.49 o 
  -7   3   4        5.43        6.08      2.41 o 
  -6   3   4       22.79       16.81      6.15 o 
  -5   3   4        1.35        1.78      1.93 o 
  -4   3   4        9.25        9.44      3.08 o 
  -3   3   4       73.28       69.28      5.10 o 
  -2   3   4     1228.02     1237.54     12.67 o 
  -1   3   4      857.84      881.75     16.49 o 
   0   3   4      321.56      350.37      5.55 o 
   1   3   4      194.19      162.92      6.37 o 
   2   3   4      111.12      100.76      3.03 o 
   3   3   4      817.73      822.03      9.60 o 
   4   3   4      110.08      129.42      3.20 o 
   5   3   4       77.20       91.05      4.28 o 
   6   3   4       80.77       84.82      5.04 o 
   7   3   4       33.80       35.47      7.31 o 
   8   3   4      145.93      154.14      5.44 o 
   9   3   4      124.33      127.43      3.74 o 
  10   3   4       14.48       16.71      2.86 o 
  11   3   4        7.78        4.29      3.36 o 
  12   3   4        5.74       14.43      4.83 o 
 -10   4   4       13.20       19.67      4.84 o 
  -9   4   4       23.28       30.37      6.17 o 
  -8   4   4       24.97       24.70      4.41 o 
  -7   4   4       70.35       60.64      4.38 o 
  -6   4   4       31.39       38.38      3.49 o 
  -5   4   4        9.12        7.46      2.65 o 
  -4   4   4       22.85       23.80      3.14 o 
  -3   4   4        8.66       13.25      2.62 o 
  -2   4   4      874.69      864.17     10.36 o 
  -1   4   4      219.77      210.30      5.47 o 
   0   4   4        1.06        2.37      2.94 o 
   1   4   4        0.31       -0.51      1.84 o 
   2   4   4       17.23       15.97      2.63 o 
   3   4   4       93.08       81.33      3.06 o 
   4   4   4       65.11       55.64      3.47 o 
   5   4   4       14.24       11.58      2.46 o 
   6   4   4       60.46       64.88      8.27 o 
   7   4   4       14.19       15.98      4.59 o 
   8   4   4       91.80       82.72     10.60 o 
   9   4   4       11.02        6.99      4.53 o 
  10   4   4        0.57        1.37      2.73 o 
  11   4   4        0.25       11.71      5.46 o 
  12   4   4        2.55       -1.28      4.78 o 
 -10   5   4        0.08        8.83      4.79 o 
  -9   5   4       18.36       22.70     10.03 o 
  -8   5   4        2.42        4.11      2.68 o 
  -7   5   4        7.59        7.45      2.69 o 
  -6   5   4        4.29        6.05      2.66 o 
  -5   5   4        1.16        3.89      2.41 o 
  -4   5   4        2.98        4.88      2.32 o 
  -3   5   4      144.40      129.19      6.67 o 
  -2   5   4     1286.76     1283.41     14.33 o 
  -1   5   4        0.27        0.07      1.54 o 
   0   5   4      123.82      124.03      3.83 o 
   1   5   4       10.22       15.82      2.54 o 
   2   5   4       71.39       65.05      4.33 o 
   3   5   4       11.53       17.83      3.21 o 
   4   5   4        7.11       10.27      3.05 o 
   5   5   4        6.43       12.53      3.35 o 
   6   5   4       20.70       18.77      3.30 o 
   7   5   4       22.55       22.21      5.38 o 
   8   5   4       38.65       44.31      6.69 o 
   9   5   4       15.59       13.89      4.29 o 
  10   5   4        0.90        1.45      2.78 o 
  11   5   4        3.20        1.86      9.69 o 
 -10   6   4        4.46        4.67      4.12 o 
  -9   6   4        4.60        5.40      4.73 o 
  -8   6   4        7.51       10.13      3.27 o 
  -7   6   4       10.58       12.74      3.47 o 
  -6   6   4        2.54        2.54      2.37 o 
  -5   6   4        3.62        2.83      2.26 o 
  -4   6   4       35.17       34.26      3.08 o 
  -3   6   4      191.06      182.72      6.69 o 
  -2   6   4      303.69      318.87      6.19 o 
  -1   6   4      187.09      175.75      5.73 o 
   0   6   4       89.19       88.49      4.64 o 
   1   6   4      123.96      136.94      5.32 o 
   2   6   4      807.44      786.68      9.73 o 
   3   6   4       19.72       25.44      3.26 o 
   4   6   4      139.78      133.08      7.99 o 
   5   6   4        1.34       -0.32      2.23 o 
   6   6   4       45.17       50.55      4.42 o 
   7   6   4        9.90        7.03      5.04 o 
   8   6   4       56.59       46.18      7.37 o 
   9   6   4        0.11       -4.25      5.61 o 
  10   6   4        4.15        5.86      6.74 o 
  11   6   4        2.87        5.52      7.31 o 
  -9   7   4        2.31        4.18      4.56 o 
  -8   7   4        1.81        4.88      3.63 o 
  -7   7   4       14.89       17.03      4.58 o 
  -6   7   4       27.92       33.26      4.62 o 
  -5   7   4       84.12       78.34      6.31 o 
  -4   7   4       72.47       81.30      4.42 o 
  -3   7   4     1693.75     1698.34     22.29 o 
  -2   7   4      691.91      728.18     13.60 o 
  -1   7   4      598.10      583.48      8.87 o 
   0   7   4      377.99      369.53      7.01 o 
   1   7   4      259.43      253.79      7.20 o 
   2   7   4       71.59       74.94      5.14 o 
   3   7   4      187.86      163.36      5.50 o 
   4   7   4       10.69        9.81      4.19 o 
   5   7   4      119.44      121.57      5.62 o 
   6   7   4       23.23       30.21      4.44 o 
   7   7   4      113.75      122.38      9.41 o 
   8   7   4       14.90       23.97      7.37 o 
   9   7   4       23.11       27.99     12.75 o 
  10   7   4        7.25       16.52      7.14 o 
  -9   8   4        0.68        7.65      6.14 o 
  -8   8   4        9.36       13.48      8.80 o 
  -7   8   4        1.28        7.62      3.74 o 
  -6   8   4        0.07        1.67      3.01 o 
  -5   8   4        1.01        0.09      1.96 o 
  -4   8   4        7.19        7.32      3.56 o 
  -3   8   4       57.01       53.12      4.78 o 
  -2   8   4        1.63        2.09      2.64 o 
  -1   8   4       10.70        6.76      3.18 o 
   0   8   4        0.69        3.59      2.88 o 
   1   8   4        8.95       12.67      3.47 o 
   2   8   4       75.09       71.85      7.55 o 
   3   8   4        0.32       -0.73      3.21 o 
   4   8   4       56.25       55.78      5.84 o 
   5   8   4        1.03        1.88      3.28 o 
   6   8   4       62.79       69.75      6.03 o 
   7   8   4       18.86       17.62     11.39 o 
   8   8   4       12.80        8.56      7.08 o 
   9   8   4        1.02        9.58      7.65 o 
  10   8   4        6.70       16.32      9.01 o 
  -8   9   4        3.36        5.61      6.95 o 
  -7   9   4        0.67        6.23      3.51 o 
  -6   9   4        0.94       -1.64      3.26 o 
  -5   9   4        9.19        1.94      3.39 o 
  -4   9   4       25.00       20.53      8.40 o 
  -3   9   4       70.83       78.53      4.97 o 
  -2   9   4        8.57        9.70      3.36 o 
  -1   9   4       17.62       15.14      3.46 o 
   0   9   4        0.49        2.76      2.46 o 
   1   9   4       15.95       17.71      3.95 o 
   2   9   4        0.38       -0.73      3.00 o 
   3   9   4       28.26       29.55      4.64 o 
   4   9   4       33.63       39.03      5.03 o 
   5   9   4       26.37       27.59      6.08 o 
   6   9   4       16.60       39.38     13.03 o 
   7   9   4        0.29        3.57      6.35 o 
   8   9   4        6.71        7.03      7.48 o 
   9   9   4        0.06       -9.97     13.65 o 
  -7  10   4        1.57        5.14      4.16 o 
  -6  10   4        1.14       -4.43      4.43 o 
  -5  10   4        0.14       -0.92      3.20 o 
  -4  10   4       24.18       26.34     10.03 o 
  -3  10   4       14.39       15.21      6.89 o 
  -2  10   4       38.67       29.66     11.12 o 
  -1  10   4        1.12        2.21      3.04 o 
   0  10   4       42.49       41.22      3.99 o 
   1  10   4       56.15       55.75      4.23 o 
   2  10   4       77.22       85.50      6.82 o 
   3  10   4       52.64       54.43      5.68 o 
   4  10   4        1.12        7.28      8.78 o 
   5  10   4       46.24       49.63      7.36 o 
   6  10   4        3.72        0.54      2.69 o 
   7  10   4       10.11        5.14     10.20 o 
   8  10   4        0.12       -4.48      7.88 o 
  -6  11   4        8.87       24.46      5.11 o 
  -5  11   4        1.72        7.60      4.77 o 
  -4  11   4       33.50       41.36      5.29 o 
  -3  11   4       23.52       32.75      4.38 o 
  -2  11   4       29.88       35.63      4.54 o 
  -1  11   4       14.96       12.56      4.76 o 
   0  11   4       16.91       20.09      5.09 o 
   1  11   4       28.32       33.69      6.34 o 
   2  11   4       30.03       31.13      6.83 o 
   3  11   4        0.32        5.47      4.35 o 
   4  11   4        0.09        6.77      4.07 o 
   5  11   4        2.98        3.20      3.87 o 
   6  11   4        0.75        0.88      4.90 o 
   7  11   4        0.04       -5.99      8.50 o 
  -4  12   4        5.50        9.83      5.25 o 
  -3  12   4       20.70       23.25      5.09 o 
  -2  12   4       11.86       18.41      4.63 o 
  -1  12   4        7.63       17.17      7.25 o 
   0  12   4       23.31       21.15      5.51 o 
   1  12   4       18.00       21.11      4.88 o 
   2  12   4       47.27       60.60      6.03 o 
   3  12   4        0.20        3.53      4.34 o 
   4  12   4       15.48       15.04      5.76 o 
   5  12   4        5.30       -4.70      6.60 o 
  -1  13   4        0.53        4.85      3.90 o 
   0  13   4        2.80        5.82      6.19 o 
   1  13   4        9.08       16.31      5.18 o 
   2  13   4        5.30        9.33      4.71 o 
  -1 -11   5        1.16        1.07      3.18 o 
   0 -11   5        0.50        1.79      3.00 o 
   3 -11   5        1.17        0.27      4.36 o 
  -3 -10   5        9.23       10.14      4.57 o 
  -2 -10   5       17.48       16.80      4.41 o 
  -1 -10   5        2.24       -0.03      2.12 o 
   0 -10   5        3.94        3.03      2.92 o 
   1 -10   5        2.24        0.77      2.09 o 
   2 -10   5       10.22        6.52      4.06 o 
   3 -10   5        0.62        6.69      5.75 o 
   4 -10   5        0.72       -0.16      3.89 o 
   5 -10   5        0.31       -0.40      4.40 o 
   6 -10   5        1.35       -0.21      3.78 o 
  -5  -9   5        4.09       -0.27      5.18 o 
  -4  -9   5        1.90       16.32      7.75 o 
  -3  -9   5       12.76       16.41      4.45 o 
  -2  -9   5        0.14        3.38      3.76 o 
  -1  -9   5        1.53        1.56      2.32 o 
   0  -9   5        0.51        1.18      1.84 o 
   1  -9   5       41.82       38.00      5.95 o 
   2  -9   5       33.22       27.56      3.08 o 
   3  -9   5        0.05       -0.49      1.40 o 
   4  -9   5       16.17        0.41      3.22 o 
   5  -9   5        0.09       -0.25      3.18 o 
   6  -9   5       11.65        0.11      3.34 o 
   7  -9   5        1.49       -0.17      5.21 o 
  -6  -8   5        3.29        0.18      3.58 o 
  -5  -8   5        5.21        7.77      4.61 o 
  -4  -8   5       15.76       22.68      7.55 o 
  -3  -8   5       35.62       41.82      5.70 o 
  -2  -8   5       37.36       41.31      3.40 o 
  -1  -8   5       25.57       30.41      2.83 o 
   0  -8   5       16.00       16.06      2.93 o 
   1  -8   5      117.56      125.94      3.69 o 
   2  -8   5       19.46       20.74      2.04 o 
   3  -8   5        0.60        2.13      1.15 o 
   4  -8   5        1.08        2.18      3.38 o 
   5  -8   5       18.59        0.60      3.34 o 
   6  -8   5        3.74       -0.17      3.14 o 
   7  -8   5        6.14       -0.34      5.04 o 
   8  -8   5        9.46        0.23      8.27 o 
   9  -8   5        3.45       -0.06      5.27 o 
  -7  -7   5        1.62        0.47      3.94 o 
  -6  -7   5        4.89       -1.01      4.61 o 
  -5  -7   5        1.58        4.56      3.93 o 
  -4  -7   5       28.16       28.18      4.53 o 
  -3  -7   5       29.10       28.41      4.56 o 
  -2  -7   5      101.03      110.50      3.88 o 
  -1  -7   5       55.50       60.81      2.87 o 
   0  -7   5      293.43      305.95      5.57 o 
   1  -7   5      568.70      571.77     10.15 o 
   2  -7   5      194.75      191.54      4.41 o 
   3  -7   5      160.07      167.01      6.20 o 
   4  -7   5       87.05      112.64      8.33 o 
   5  -7   5       32.41       -0.79      4.48 o 
   6  -7   5       44.62        2.32      5.38 o 
   7  -7   5        4.92        0.06      6.57 o 
   8  -7   5       12.23        0.06      4.53 o 
   9  -7   5       17.24       -0.11      4.87 o 
  -8  -6   5        0.36        0.42      6.63 o 
  -7  -6   5        0.17        1.62      4.14 o 
  -6  -6   5        0.12       -0.79      3.42 o 
  -5  -6   5        2.92        4.24      4.32 o 
  -4  -6   5       11.77        9.26      3.57 o 
  -3  -6   5       33.85       40.19      3.37 o 
  -2  -6   5        8.61       10.12      2.57 o 
  -1  -6   5        4.84        5.19      1.93 o 
   0  -6   5        3.83        5.54      1.79 o 
   1  -6   5       65.01       67.81      2.42 o 
   2  -6   5      159.90      151.57      5.12 o 
   3  -6   5       79.64       69.10      5.03 o 
   4  -6   5       99.87      113.38      7.54 o 
   5  -6   5       20.33       29.80      6.23 o 
   6  -6   5        0.52        1.25      4.48 o 
   7  -6   5        6.73        0.23      4.08 o 
   8  -6   5        6.27        0.17      4.31 o 
   9  -6   5       24.96        0.28      7.65 o 
  10  -6   5       10.68        0.17      4.87 o 
  -8  -5   5        3.52       -1.30      6.06 o 
  -7  -5   5       11.36        1.19      8.39 o 
  -6  -5   5        1.09       -0.51      4.31 o 
  -5  -5   5        7.07        7.08      5.04 o 
  -4  -5   5       14.60       13.99      2.92 o 
  -3  -5   5       47.27       49.72      3.74 o 
  -2  -5   5       16.35       14.62      3.88 o 
  -1  -5   5        9.99       11.95      2.40 o 
   0  -5   5      177.49      174.63      4.19 o 
   1  -5   5      104.39      106.84      2.43 o 
   2  -5   5       31.12       33.76      1.31 o 
   3  -5   5        0.32       -0.45      4.59 o 
   4  -5   5       36.19       44.08      5.67 o 
   5  -5   5       19.73       35.75      5.89 o 
   6  -5   5       34.63       35.70     10.03 o 
   7  -5   5       27.07       39.10      6.80 o 
   8  -5   5        1.32       -0.17      3.97 o 
   9  -5   5       56.75        0.11      4.31 o 
  10  -5   5        2.80       -0.11      6.91 o 
  11  -5   5        1.98       -2.44      6.06 o 
  -9  -4   5        5.06        4.31      7.42 o 
  -8  -4   5       20.84        1.19      9.24 o 
  -7  -4   5       17.86        0.85      4.93 o 
  -6  -4   5        7.99        8.56      5.38 o 
  -5  -4   5       11.57       10.71      7.99 o 
  -4  -4   5      168.94      169.24      9.77 o 
  -3  -4   5       40.81       41.07      2.86 o 
  -2  -4   5      157.56      154.19      6.23 o 
  -1  -4   5       92.00      102.79      3.35 o 
   0  -4   5      696.09      696.42      7.18 o 
   1  -4   5      111.80      120.44      5.67 o 
   2  -4   5      188.75      197.80      2.76 o 
   3  -4   5        7.16       11.22      3.74 o 
   4  -4   5        9.09        9.52      6.40 o 
   5  -4   5      155.24      171.22      7.71 o 
   6  -4   5       70.34       77.40     10.37 o 
   7  -4   5       46.15       50.31      6.57 o 
   8  -4   5       45.31       54.68     11.22 o 
   9  -4   5       82.07       98.76      8.73 o 
  10  -4   5        4.97       14.39      6.52 o 
  11  -4   5        2.24        4.19      9.41 o 
  -9  -3   5       18.99       -1.87      6.57 o 
  -8  -3   5        8.65        0.45      4.93 o 
  -7  -3   5        8.55        0.11      6.46 o 
  -6  -3   5        3.47        1.87      4.36 o 
  -5  -3   5       71.26       69.04      4.76 o 
  -4  -3   5       17.04       13.37      3.12 o 
  -3  -3   5      209.72      205.47      4.20 o 
  -2  -3   5      255.70      267.49      3.98 o 
  -1  -3   5      241.29      250.27      5.31 o 
   0  -3   5     1099.33     1143.66     10.75 o 
   1  -3   5      393.67      418.45      4.59 o 
   2  -3   5      142.94      139.98      2.63 o 
   3  -3   5       27.49       24.25      3.80 o 
   4  -3   5       91.93      112.58      5.78 o 
   5  -3   5       21.09       26.80      4.65 o 
   6  -3   5       64.61       82.10      6.18 o 
   7  -3   5       17.40       18.41      5.04 o 
   8  -3   5        1.98        2.91      1.75 o 
   9  -3   5       10.77        7.71      1.46 o 
  10  -3   5        2.48       -5.50      5.50 o 
  11  -3   5        1.56        7.76      5.89 o 
 -10  -2   5        9.91        1.19      6.63 o 
  -9  -2   5        0.80        0.57      5.44 o 
  -8  -2   5       16.65        0.17      7.14 o 
  -7  -2   5        0.11        5.61      5.44 o 
  -6  -2   5        9.70       13.88      5.44 o 
  -5  -2   5       53.87       48.76      2.81 o 
  -4  -2   5      124.77      139.09      4.77 o 
  -3  -2   5       48.12       37.42      3.40 o 
  -2  -2   5      160.22      167.63      3.89 o 
  -1  -2   5      693.16      728.58     16.52 o 
   0  -2   5        9.76        7.88      1.38 o 
   1  -2   5     1471.41     1494.77     15.75 o 
   2  -2   5       10.65        6.05      1.16 o 
   3  -2   5       58.55       51.90      0.93 o 
   4  -2   5      162.95      186.98      6.29 o 
   5  -2   5      121.32      155.93      9.58 o 
   6  -2   5      119.50      129.75      3.93 o 
   7  -2   5        9.58        9.81      1.19 o 
   8  -2   5      267.75      302.58      3.95 o 
   9  -2   5       10.25       11.74      1.74 o 
  10  -2   5       23.44       21.21      4.20 o 
  11  -2   5       16.13       27.99      6.63 o 
  12  -2   5        1.48        4.31      5.55 o 
 -10  -1   5        1.33        1.87      6.63 o 
  -9  -1   5        1.79       -1.81      9.35 o 
  -8  -1   5       35.59       -0.23      4.48 o 
  -7  -1   5       28.62       25.99      4.75 o 
  -6  -1   5        9.63        7.11      1.69 o 
  -5  -1   5       18.06       11.74      3.48 o 
  -4  -1   5        2.63        5.23      3.11 o 
  -3  -1   5       13.26       14.98      2.80 o 
  -2  -1   5       91.02       93.92      3.97 o 
  -1  -1   5       16.66       15.49      3.37 o 
   0  -1   5      892.90      836.84      7.37 o 
   1  -1   5       93.55       84.06      1.88 o 
   2  -1   5        0.81        0.76      0.70 o 
   3  -1   5       33.80       29.40      1.42 o 
   4  -1   5       19.85       23.04      0.90 o 
   5  -1   5       63.70       69.87      1.65 o 
   6  -1   5       77.26       88.84      1.95 o 
   7  -1   5        0.18       -0.17      0.95 o 
   8  -1   5      133.50      141.14      2.91 o 
   9  -1   5       61.86       72.33      2.44 o 
  10  -1   5        4.60        5.84      2.09 o 
  11  -1   5        8.08        6.38      3.50 o 
  12  -1   5       10.04        9.80      5.71 o 
 -10   0   5       18.06       -1.13     10.09 o 
  -9   0   5       16.62       -2.38      6.06 o 
  -8   0   5       26.94       17.18      8.23 o 
  -7   0   5       73.89       69.33      7.11 o 
  -6   0   5      129.05      129.95      6.63 o 
  -5   0   5      497.40      499.36      8.57 o 
  -4   0   5       22.69       23.30      3.22 o 
  -3   0   5      579.35      571.82      8.49 o 
  -2   0   5      124.76      102.54      3.31 o 
  -1   0   5       16.73       15.04      1.90 o 
   0   0   5      140.46      143.86      6.54 o 
   1   0   5      329.47      314.51      4.14 o 
   2   0   5       12.45       15.18      1.49 o 
   3   0   5       22.58       23.18      1.44 o 
   4   0   5      282.50      286.26      3.86 o 
   5   0   5      110.90      126.27      2.42 o 
   6   0   5       11.19        8.06      2.61 o 
   7   0   5       84.27       97.96      2.46 o 
   8   0   5        6.14       10.81      2.34 o 
   9   0   5       14.37       15.11      2.02 o 
  10   0   5       13.01        8.70      5.31 o 
  11   0   5        1.70        2.68      2.35 o 
  12   0   5        8.06       11.21      3.24 o 
 -10   1   5       29.55       38.93      9.80 o 
  -9   1   5        1.72       11.62      5.10 o 
  -8   1   5       13.71       10.68      3.61 o 
  -7   1   5       22.98       19.50      3.28 o 
  -6   1   5       76.69       76.16     11.39 o 
  -5   1   5       16.13       20.14      4.25 o 
  -4   1   5       50.57       43.16      3.57 o 
  -3   1   5       94.88       93.53      4.40 o 
  -2   1   5      145.55      138.94      6.40 o 
  -1   1   5       76.53       67.51      2.70 o 
   0   1   5     1196.49     1208.26     14.67 o 
   1   1   5      458.87      442.15      5.30 o 
   2   1   5      162.46      150.31      3.12 o 
   3   1   5      597.33      577.34     13.60 o 
   4   1   5        4.75        8.53      1.30 o 
   5   1   5      301.09      317.01      4.36 o 
   6   1   5       26.80       22.04      2.78 o 
   7   1   5       21.36       27.37      6.26 o 
   8   1   5       44.33       53.46      2.50 o 
   9   1   5        6.68        8.10      2.03 o 
  10   1   5        3.25        7.24      2.92 o 
  11   1   5        0.85        2.65      3.55 o 
  12   1   5        2.15        0.44      2.79 o 
 -10   2   5       23.56       24.91      6.37 o 
  -9   2   5        0.47        3.56      3.15 o 
  -8   2   5       28.52       33.43      3.24 o 
  -7   2   5       20.20       14.94      3.48 o 
  -6   2   5       85.97       91.64     14.53 o 
  -5   2   5       20.87       13.10      4.08 o 
  -4   2   5        6.38        6.55      4.36 o 
  -3   2   5      135.42      139.45      4.22 o 
  -2   2   5       28.24       42.42      2.86 o 
  -1   2   5       89.06       74.40      3.53 o 
   0   2   5      363.76      339.58      4.83 o 
   1   2   5      202.46      199.23      4.21 o 
   2   2   5      401.60      394.85      4.77 o 
   3   2   5      437.95      437.05      6.69 o 
   4   2   5      328.88      315.76      6.77 o 
   5   2   5       30.72       32.70      4.33 o 
   6   2   5       32.16       41.67      2.50 o 
   7   2   5        1.99        4.87      2.95 o 
   8   2   5        1.18        2.19      2.56 o 
   9   2   5       10.00        7.04      2.17 o 
  10   2   5        0.22        1.26      2.58 o 
  11   2   5        2.87        2.02      2.82 o 
  12   2   5        1.66        3.22      9.07 o 
 -10   3   5        0.06        6.79      3.62 o 
  -9   3   5        1.08       -0.03      3.07 o 
  -8   3   5        1.57        0.54      2.28 o 
  -7   3   5        7.97       10.14      2.60 o 
  -6   3   5       22.77       24.37      3.78 o 
  -5   3   5        4.84        7.99      5.18 o 
  -4   3   5       31.83       36.91      3.65 o 
  -3   3   5      122.31      125.34      5.17 o 
  -2   3   5      284.82      286.56      6.20 o 
  -1   3   5      384.53      388.12     10.60 o 
   0   3   5     2897.06     2957.83     25.74 o 
   1   3   5      750.83      778.41      9.77 o 
   2   3   5     1891.74     1893.84     16.01 o 
   3   3   5      541.68      538.40      6.31 o 
   4   3   5      150.73      144.69      5.22 o 
   5   3   5       57.52       63.48      3.02 o 
   6   3   5       27.18       35.69      2.85 o 
   7   3   5        8.50        6.01      3.51 o 
   8   3   5       81.90       56.04      8.90 o 
   9   3   5       62.91       71.88      3.93 o 
  10   3   5       20.55       21.08      3.97 o 
  11   3   5       48.38       39.21      5.50 o 
  12   3   5        7.38        3.32      6.97 o 
 -10   4   5        0.02        3.92      3.97 o 
  -9   4   5        3.55       10.53      3.25 o 
  -8   4   5       13.24       19.62      4.08 o 
  -7   4   5       44.71       37.93      3.51 o 
  -6   4   5       17.60       19.60      2.87 o 
  -5   4   5        7.77        6.32      2.64 o 
  -4   4   5       31.96       28.79      3.70 o 
  -3   4   5       12.50       11.67      2.92 o 
  -2   4   5       86.86       75.50      3.78 o 
  -1   4   5       45.15       31.27      4.68 o 
   0   4   5       33.40       31.75      4.22 o 
   1   4   5      349.19      344.56      6.91 o 
   2   4   5       68.20       64.06      5.24 o 
   3   4   5       85.51       84.94      3.96 o 
   4   4   5       34.01       47.24      3.00 o 
   5   4   5       48.27       58.68      3.35 o 
   6   4   5        1.34        5.49      3.05 o 
   7   4   5        3.96        4.87      3.91 o 
   8   4   5       66.25       65.33      6.29 o 
   9   4   5       11.22       15.57      3.44 o 
  10   4   5       23.75       20.57      3.09 o 
  11   4   5        5.03        7.50      3.52 o 
  12   4   5       10.46       22.09      7.34 o 
  -9   5   5       21.37       34.38      6.23 o 
  -8   5   5       13.34       11.34      3.98 o 
  -7   5   5       33.21       39.70      6.43 o 
  -6   5   5      126.97      126.78      9.92 o 
  -5   5   5        5.94        6.20      2.54 o 
  -4   5   5       67.06       65.62      7.51 o 
  -3   5   5        0.22       -1.22      2.97 o 
  -2   5   5        4.21        7.11      3.34 o 
  -1   5   5       26.78       28.35      3.22 o 
   0   5   5       38.02       35.81      3.25 o 
   1   5   5      111.07      116.37      6.46 o 
   2   5   5      247.00      258.00     12.58 o 
   3   5   5       12.31       15.14      4.45 o 
   4   5   5       24.95       31.22      3.18 o 
   5   5   5       25.53       26.97      3.30 o 
   6   5   5       48.77       48.25      3.90 o 
   7   5   5        0.43        4.93      7.14 o 
   8   5   5       83.90       82.27      7.48 o 
   9   5   5        2.78        0.74      4.31 o 
  10   5   5        2.79        1.85      4.76 o 
  11   5   5        6.64       22.22      8.75 o 
  -9   6   5       16.38        9.16      4.49 o 
  -8   6   5       35.58       36.05      5.00 o 
  -7   6   5       44.69       39.41      5.34 o 
  -6   6   5        2.03        4.64      3.18 o 
  -5   6   5       70.17       73.37      7.87 o 
  -4   6   5      217.61      218.63      7.51 o 
  -3   6   5      201.98      188.06      6.03 o 
  -2   6   5        3.49        7.92      3.02 o 
  -1   6   5       78.57       79.78      4.33 o 
   0   6   5      295.72      286.87      8.50 o 
   1   6   5      277.23      269.86      6.03 o 
   2   6   5      474.84      508.30      9.23 o 
   3   6   5       34.69       43.22      3.76 o 
   4   6   5       60.12       60.64      4.17 o 
   5   6   5        8.71        7.78      3.20 o 
   6   6   5       25.95       20.97      4.47 o 
   7   6   5       12.54        8.73      5.33 o 
   8   6   5        6.37        4.93      8.39 o 
   9   6   5        3.44        6.91      6.01 o 
  10   6   5        1.39        7.23     10.09 o 
  11   6   5        0.25       -1.25      4.31 o 
  -9   7   5        0.96       -0.55      3.58 o 
  -8   7   5       11.54       16.05      4.04 o 
  -7   7   5       21.47       25.19      4.40 o 
  -6   7   5        8.38        5.31      2.99 o 
  -5   7   5        6.32        9.96      3.92 o 
  -4   7   5        7.45        6.35      2.76 o 
  -3   7   5      147.71      144.69      5.83 o 
  -2   7   5       48.67       47.34      4.47 o 
  -1   7   5      146.50      151.34      5.63 o 
   0   7   5      255.88      244.46     12.49 o 
   1   7   5      270.74      266.98      7.86 o 
   2   7   5      326.02      328.53      8.67 o 
   3   7   5       36.34       42.88      5.04 o 
   4   7   5       63.68       61.11      4.68 o 
   5   7   5      154.85      167.63      7.33 o 
   6   7   5        7.08        9.98      3.88 o 
   7   7   5       54.19       53.71      7.82 o 
   8   7   5       35.16       53.94      8.39 o 
   9   7   5        1.82       13.48     11.28 o 
  10   7   5       13.72       14.39      7.99 o 
  -8   8   5       11.20       18.96      4.95 o 
  -7   8   5       11.95       19.11      4.57 o 
  -6   8   5       14.83       22.69      3.94 o 
  -5   8   5       10.16       12.65      3.88 o 
  -4   8   5        1.93        3.23      3.03 o 
  -3   8   5       33.06       25.41      3.51 o 
  -2   8   5       19.49       15.76      3.86 o 
  -1   8   5       73.58       83.28      6.15 o 
   0   8   5      270.75      281.53      7.45 o 
   1   8   5      372.81      378.51     11.62 o 
   2   8   5       41.43       34.10      7.17 o 
   3   8   5      147.36      158.05      9.69 o 
   4   8   5        0.26       -2.56      3.93 o 
   5   8   5       20.03       15.95      4.32 o 
   6   8   5       13.77       14.67      5.46 o 
   7   8   5        8.65       18.92     11.50 o 
   8   8   5       12.42        7.48      6.86 o 
   9   8   5        6.84        7.48      7.48 o 
  10   8   5       17.78       21.59      9.35 o 
  -7   9   5        0.04        1.79      3.65 o 
  -6   9   5        2.55        5.28      4.04 o 
  -5   9   5       10.84       15.15      6.65 o 
  -4   9   5       25.53       12.71      7.00 o 
  -3   9   5       16.35       18.89      4.29 o 
  -2   9   5        4.41        4.35      3.23 o 
  -1   9   5       53.77       54.92      5.14 o 
   0   9   5        5.31        3.87      3.40 o 
   1   9   5       58.84       44.93      4.88 o 
   2   9   5        0.09        0.50      2.89 o 
   3   9   5        0.82        5.27      3.76 o 
   4   9   5        4.92        3.80      4.55 o 
   5   9   5        3.72       14.18     11.96 o 
   6   9   5        7.22       -0.16      3.72 o 
   7   9   5        7.16        2.72      6.23 o 
   8   9   5        0.04       -3.00     10.82 o 
   9   9   5        2.31       -5.72      7.99 o 
  -6  10   5        5.89        8.17      4.37 o 
  -5  10   5        0.36        4.15      3.76 o 
  -4  10   5       18.97       19.56      5.30 o 
  -3  10   5        0.06        1.51      3.20 o 
  -2  10   5        0.15        5.78      4.55 o 
  -1  10   5        1.35       -3.05      3.59 o 
   0  10   5       12.96       11.02      4.72 o 
   1  10   5        5.34        7.20      4.04 o 
   2  10   5        8.57       12.87      5.98 o 
   3  10   5        0.37       -1.94      3.66 o 
   4  10   5        0.38       -1.40      3.72 o 
   5  10   5       10.65       19.29      6.48 o 
   6  10   5        6.64        8.45      5.11 o 
   7  10   5        0.61       32.52     14.90 o 
   8  10   5        3.37       13.99      9.01 o 
  -5  11   5        0.29        7.21      3.90 o 
  -4  11   5        8.27       13.31      4.76 o 
  -3  11   5        0.17        0.84      3.33 o 
  -2  11   5        6.93       20.83      6.96 o 
  -1  11   5        2.21        7.26      3.94 o 
   0  11   5       29.65       32.89      4.40 o 
   1  11   5        8.86       14.15      4.28 o 
   2  11   5       32.35       43.64      5.18 o 
   3  11   5        0.75        4.44      6.91 o 
   4  11   5       17.02       17.43      6.64 o 
   5  11   5       26.89       35.24      6.63 o 
   6  11   5        2.90        4.69      3.51 o 
   7  11   5        5.64        4.75      6.15 o 
  -3  12   5       26.78       46.47      7.65 o 
  -2  12   5       14.29       27.57      5.43 o 
  -1  12   5       29.69       34.10      7.22 o 
   0  12   5       32.03       45.05      8.75 o 
   1  12   5       34.82       47.14      5.77 o 
   2  12   5       25.50       32.60      7.16 o 
   3  12   5        3.65        7.97      4.66 o 
   4  12   5       19.49       21.60      5.51 o 
   5  12   5        7.78       20.85      7.49 o 
   0  13   5        3.12       16.32      4.73 o 
   1  13   5        8.57        8.67      4.90 o 
  -2 -10   6        2.74        7.30      6.42 o 
  -1 -10   6        3.39        0.14      3.92 o 
   0 -10   6        5.76        5.36      3.39 o 
   1 -10   6        4.80        7.37      5.21 o 
   2 -10   6        3.44       -6.97      9.01 o 
   3 -10   6        0.66       10.82      6.40 o 
   4 -10   6        0.31        0.62      5.04 o 
   5 -10   6        0.11        0.06      4.42 o 
  -4  -9   6       10.01       12.81      5.00 o 
  -3  -9   6        4.71        8.27      6.61 o 
  -2  -9   6        3.30        5.71      4.25 o 
  -1  -9   6        1.60       -0.61      2.27 o 
   0  -9   6        7.31        5.67      3.17 o 
   1  -9   6        7.68       11.31      2.24 o 
   2  -9   6        0.48       -0.74      1.64 o 
   3  -9   6        0.49       -0.06      3.74 o 
   4  -9   6        1.47       -0.74      4.76 o 
   5  -9   6        5.41       -0.06      4.19 o 
   6  -9   6        0.19        0.23      7.99 o 
   7  -9   6        0.07        1.53     10.14 o 
  -5  -8   6        8.01       10.61      5.01 o 
  -4  -8   6        8.31        9.45      4.40 o 
  -3  -8   6       12.07        7.76      4.58 o 
  -2  -8   6        6.80        5.92      3.24 o 
  -1  -8   6        3.40        8.20      3.14 o 
   0  -8   6       12.04       11.52      4.58 o 
   1  -8   6       56.92       49.55      6.03 o 
   2  -8   6        6.06        9.12      1.91 o 
   3  -8   6       13.86        8.29      1.90 o 
   4  -8   6       59.39        0.74      4.87 o 
   5  -8   6       21.42        1.70      8.44 o 
   6  -8   6       28.19        0.34      7.88 o 
   7  -8   6        0.22        0.17      4.93 o 
   8  -8   6        4.41       -0.17      5.33 o 
  -6  -7   6       12.02        7.23      6.86 o 
  -5  -7   6        5.43        9.27      4.57 o 
  -4  -7   6        5.62        8.83      4.03 o 
  -3  -7   6        7.71       11.61      2.97 o 
  -2  -7   6        0.09        1.30      1.95 o 
  -1  -7   6       22.97       24.15      2.57 o 
   0  -7   6       42.41       46.72      2.97 o 
   1  -7   6      213.66      206.54     10.97 o 
   2  -7   6       38.73       35.59      2.01 o 
   3  -7   6       79.11       69.60      6.82 o 
   4  -7   6       70.46       86.63      8.22 o 
   5  -7   6       39.51        1.13      7.93 o 
   6  -7   6        3.48        1.42      5.10 o 
   7  -7   6        0.05        0.00      4.14 o 
   8  -7   6        5.45        0.00      4.14 o 
   9  -7   6        4.50        0.00      4.70 o 
  -7  -6   6        7.50        4.10      4.90 o 
  -6  -6   6        5.48        6.49      6.06 o 
  -5  -6   6        6.17        3.91      4.72 o 
  -4  -6   6       19.33       15.02      2.94 o 
  -3  -6   6        7.70        7.99      2.56 o 
  -2  -6   6       21.21       20.94      3.57 o 
  -1  -6   6        2.89        2.12      2.16 o 
   0  -6   6      228.54      228.20      4.74 o 
   1  -6   6       83.68       83.92      2.81 o 
   2  -6   6       23.54       22.75      1.61 o 
   3  -6   6       84.20       76.05     13.99 o 
   4  -6   6       49.47       47.59      6.86 o 
   5  -6   6       61.51       63.01     12.18 o 
   6  -6   6        0.70       -0.74      4.53 o 
   7  -6   6        5.31       -0.06      4.14 o 
   8  -6   6        0.15       -0.11      7.08 o 
   9  -6   6       11.90        0.06      4.53 o 
  10  -6   6        1.49       -0.06      7.88 o 
  -8  -5   6        0.56       -0.57      5.95 o 
  -7  -5   6        3.34        0.06      7.31 o 
  -6  -5   6        0.11        0.91      4.87 o 
  -5  -5   6        4.14       -1.59      4.53 o 
  -4  -5   6        0.52        0.92      2.10 o 
  -3  -5   6       19.10       12.43      2.96 o 
  -2  -5   6        0.70        1.50      2.28 o 
  -1  -5   6       16.00       13.78      2.92 o 
   0  -5   6      218.45      210.77      5.18 o 
   1  -5   6       12.55       11.72      1.76 o 
   2  -5   6        4.64        3.52      1.08 o 
   3  -5   6       47.36       60.85      5.84 o 
   4  -5   6        4.30        9.80      4.76 o 
   5  -5   6        0.43        4.76      7.48 o 
   6  -5   6       14.79       14.62      5.95 o 
   7  -5   6       16.88       19.38      6.46 o 
   8  -5   6        0.22        0.17      4.25 o 
   9  -5   6        5.23       -0.06      4.25 o 
  10  -5   6       12.51        0.17      4.93 o 
  -8  -4   6       15.27       -3.97      6.97 o 
  -7  -4   6       23.25        1.53      5.61 o 
  -6  -4   6        8.46       -0.34      4.36 o 
  -5  -4   6       61.80       53.38      7.39 o 
  -4  -4   6       12.65        9.25      2.65 o 
  -3  -4   6       47.98       50.58      4.93 o 
  -2  -4   6        1.20        2.29      2.76 o 
  -1  -4   6      174.70      160.03      3.82 o 
   0  -4   6      182.80      173.95      4.49 o 
   1  -4   6       83.17       87.12      2.68 o 
   2  -4   6       52.67       57.44      1.62 o 
   3  -4   6       12.12       17.38      1.31 o 
   4  -4   6       94.28      106.46      6.69 o 
   5  -4   6        2.65        7.20      4.59 o 
   6  -4   6        2.73        6.57      4.82 o 
   7  -4   6        0.21        4.48      4.87 o 
   8  -4   6       17.26       24.25      6.74 o 
   9  -4   6       40.84       55.30     12.98 o 
  10  -4   6        6.32        0.00      3.91 o 
  11  -4   6        7.81       14.39      7.54 o 
  -9  -3   6        5.21       -1.25      6.69 o 
  -8  -3   6       36.43        0.62      5.72 o 
  -7  -3   6       47.88        2.10      9.07 o 
  -6  -3   6       23.88       28.67      6.80 o 
  -5  -3   6       60.30       50.28      2.57 o 
  -4  -3   6       30.74       37.60      5.35 o 
  -3  -3   6       37.37       29.80      8.66 o 
  -2  -3   6        5.74        9.29      1.80 o 
  -1  -3   6      231.07      216.39      5.81 o 
   0  -3   6      339.30      329.04      6.91 o 
   1  -3   6        9.92       11.69      1.61 o 
   2  -3   6      144.06      162.44      3.53 o 
   3  -3   6      173.36      172.49      5.41 o 
   4  -3   6       45.90       61.76      8.61 o 
   5  -3   6      124.42      133.04      7.14 o 
   6  -3   6       11.34       18.07      5.27 o 
   7  -3   6        9.64        8.16      4.99 o 
   8  -3   6       99.54      131.79      8.84 o 
   9  -3   6       16.69       36.09     11.11 o 
  10  -3   6        9.72       19.38     10.77 o 
  11  -3   6        2.33       20.51      7.31 o 
  -9  -2   6       24.17        0.51      9.52 o 
  -8  -2   6       30.86        3.46      6.46 o 
  -7  -2   6       26.37        0.28      4.59 o 
  -6  -2   6       29.95       22.72      4.62 o 
  -5  -2   6       24.72       22.82      3.24 o 
  -4  -2   6        0.56       -0.02      2.62 o 
  -3  -2   6        0.35        2.43      2.30 o 
  -2  -2   6      150.89      152.82      9.09 o 
  -1  -2   6       93.38       98.91      3.22 o 
   0  -2   6      885.68      896.38     13.71 o 
   1  -2   6      487.12      533.56      5.33 o 
   2  -2   6      492.61      528.22      4.22 o 
   3  -2   6      641.70      683.66      5.27 o 
   4  -2   6      679.65      691.40     11.72 o 
   5  -2   6      107.93      118.36      6.57 o 
   6  -2   6       48.68       58.19      9.24 o 
   7  -2   6        1.06        4.19      4.31 o 
   8  -2   6       56.58       60.76      1.65 o 
   9  -2   6       19.69       19.74      1.85 o 
  10  -2   6        0.06        7.88      8.90 o 
  -9  -1   6        3.21       -0.06      4.87 o 
  -8  -1   6        7.11        0.45      5.21 o 
  -7  -1   6        0.64       -0.72      1.31 o 
  -6  -1   6        0.45        2.36      1.85 o 
  -5  -1   6        7.00        4.84      3.25 o 
  -4  -1   6       14.11       11.58      3.68 o 
  -3  -1   6        2.46        5.55      3.05 o 
  -2  -1   6        0.32       -0.58      2.23 o 
  -1  -1   6      799.06      798.23      9.48 o 
   0  -1   6       42.94       45.15      2.28 o 
   1  -1   6      453.19      449.91      5.43 o 
   2  -1   6       22.27       31.00      1.73 o 
   3  -1   6       66.04       65.46      1.76 o 
   4  -1   6       31.24       27.17      1.15 o 
   5  -1   6       31.72       29.08      2.16 o 
   6  -1   6       15.93       13.53      2.16 o 
   7  -1   6        6.48        5.05      1.74 o 
   8  -1   6      204.82      219.10      7.28 o 
   9  -1   6        0.77       -0.48      1.32 o 
  10  -1   6       17.39        8.19      4.57 o 
  12  -1   6        6.31       17.62      6.69 o 
  -9   0   6        1.71        4.50      5.27 o 
  -8   0   6        8.09        7.67      4.84 o 
  -7   0   6        3.21        0.43      4.73 o 
  -6   0   6       38.05       36.17      7.75 o 
  -5   0   6        0.15       -1.96      3.53 o 
  -4   0   6        5.50        3.92      3.09 o 
  -3   0   6       50.59       62.13      6.37 o 
  -2   0   6       51.70       53.56      4.36 o 
  -1   0   6       26.29       27.17      4.48 o 
   0   0   6      449.73      459.50      5.59 o 
   1   0   6        0.26        1.74      1.59 o 
   2   0   6       81.25       82.60      2.20 o 
   3   0   6      458.60      491.23      5.87 o 
   4   0   6       76.13       75.89      2.89 o 
   5   0   6      158.73      149.71      2.80 o 
   6   0   6      128.99      127.05      6.20 o 
   7   0   6       93.67      111.17      5.67 o 
   8   0   6        0.46       -0.30      1.43 o 
   9   0   6       39.67       45.26      2.36 o 
  10   0   6        0.03        0.78      2.29 o 
  11   0   6        0.57        1.03      3.36 o 
  12   0   6       15.01        5.76      5.64 o 
  -9   1   6       10.86       13.15      6.95 o 
  -8   1   6       23.32       17.93      6.56 o 
  -7   1   6       57.44       62.71      8.10 o 
  -6   1   6       40.66       39.46      7.97 o 
  -5   1   6       52.67       59.21      6.77 o 
  -4   1   6       11.67       13.32      3.28 o 
  -3   1   6      241.66      236.48      6.66 o 
  -2   1   6      346.27      343.85     11.11 o 
  -1   1   6       62.10       53.68      2.98 o 
   0   1   6      497.10      485.18      6.46 o 
   1   1   6       39.02       44.25      2.70 o 
   2   1   6      110.63      104.55      3.14 o 
   3   1   6       19.66       19.54      2.66 o 
   4   1   6      276.24      284.75      5.21 o 
   5   1   6       51.35       47.15      3.20 o 
   6   1   6        1.44        3.13      2.29 o 
   7   1   6      244.25      261.19      6.11 o 
   8   1   6      170.41      192.95      5.74 o 
   9   1   6       19.29       23.07      2.78 o 
  10   1   6       37.95       14.04     12.78 o 
  11   1   6        7.80        1.76      2.42 o 
  12   1   6        1.65        0.29      2.46 o 
  -9   2   6        4.40        6.05      6.00 o 
  -8   2   6       26.40       32.78      5.88 o 
  -7   2   6       59.64       59.78      8.90 o 
  -6   2   6       72.99       63.89      8.51 o 
  -5   2   6       11.21       14.48      4.58 o 
  -4   2   6       99.86      111.15      6.01 o 
  -3   2   6      151.68      155.24      7.51 o 
  -2   2   6      106.04      105.64      4.82 o 
  -1   2   6       95.50       93.91      4.18 o 
   0   2   6      121.89      103.33      3.43 o 
   1   2   6       10.88        6.72      2.29 o 
   2   2   6      246.37      238.71      4.07 o 
   3   2   6      788.12      772.42     12.95 o 
   4   2   6      175.82      166.75      6.20 o 
   5   2   6      115.42      111.01      3.64 o 
   6   2   6        4.75        4.30      1.82 o 
   7   2   6        2.08        5.95      3.00 o 
   8   2   6        5.79        3.40      2.35 o 
   9   2   6        9.01        4.56      2.66 o 
  10   2   6       30.04       26.57      4.69 o 
  11   2   6        2.18        0.37      2.46 o 
  12   2   6        0.38        0.27      2.72 o 
  -9   3   6        1.48       -1.88      4.65 o 
  -8   3   6       21.73       28.00      3.71 o 
  -7   3   6       34.21       45.56      8.53 o 
  -6   3   6       45.47       42.98      3.65 o 
  -5   3   6        7.39        5.96      4.23 o 
  -4   3   6      135.61      129.46     13.40 o 
  -3   3   6       66.32       66.80      4.27 o 
  -2   3   6       22.92       26.30      3.26 o 
  -1   3   6      337.42      342.75      7.04 o 
   0   3   6        9.89       12.53      3.12 o 
   1   3   6       87.17       83.18      3.37 o 
   2   3   6      397.76      395.10      6.58 o 
   3   3   6      443.71      427.66      6.23 o 
   4   3   6      394.60      394.88      6.65 o 
   5   3   6       31.58       30.82      3.27 o 
   6   3   6      132.20      131.10      4.78 o 
   7   3   6       57.20       72.24      5.33 o 
   8   3   6       68.09       73.83      5.84 o 
   9   3   6       14.96       17.23      4.05 o 
  10   3   6        4.94        7.50      2.92 o 
  11   3   6       10.58       12.17      4.01 o 
  12   3   6        4.03        3.15      3.76 o 
  -9   4   6        2.22        9.22      4.34 o 
  -8   4   6        0.30        3.08      2.85 o 
  -7   4   6        1.01        6.05      3.52 o 
  -6   4   6        0.72        3.43      2.74 o 
  -5   4   6       18.37        9.15      3.77 o 
  -4   4   6       21.18       25.57      6.45 o 
  -3   4   6       16.50       15.49      3.50 o 
  -2   4   6       22.26       26.51      3.58 o 
  -1   4   6        4.21        4.28      3.05 o 
   0   4   6       26.98       25.58      3.75 o 
   1   4   6       48.34       50.98      3.37 o 
   2   4   6      533.07      529.27      7.33 o 
   3   4   6      395.09      396.13      6.39 o 
   4   4   6      365.92      369.43      6.19 o 
   5   4   6       53.53       63.71      4.17 o 
   6   4   6       96.00      101.78      6.45 o 
   7   4   6        8.56       12.59      3.04 o 
   8   4   6       26.64       29.80      5.44 o 
   9   4   6        1.86        2.44      4.36 o 
  10   4   6        1.90        1.49      2.93 o 
  11   4   6        8.05        9.72     11.98 o 
  -9   5   6        4.26        4.30      3.55 o 
  -8   5   6       16.35       13.09      3.68 o 
  -7   5   6       57.76       59.50      5.83 o 
  -6   5   6        5.48        4.01      3.67 o 
  -5   5   6       91.28       95.77      6.60 o 
  -4   5   6       39.28       35.55      5.27 o 
  -3   5   6      126.90      120.52     13.00 o 
  -2   5   6        0.84        1.26      2.52 o 
  -1   5   6       62.98       66.36      5.10 o 
   0   5   6       49.77       52.13      3.85 o 
   1   5   6       51.92       58.74      3.85 o 
   2   5   6      483.40      470.64      7.55 o 
   3   5   6        0.75        2.09      2.83 o 
   4   5   6      201.84      193.68      6.30 o 
   5   5   6        3.14        2.12      3.00 o 
   6   5   6        2.03        6.07      4.70 o 
   7   5   6        5.79        7.21      3.10 o 
   8   5   6       12.02       16.37      8.90 o 
   9   5   6        1.89        3.68      4.99 o 
  10   5   6        5.44        1.72      3.72 o 
  11   5   6        0.63        6.02      6.88 o 
  -9   6   6        5.12        4.25      5.38 o 
  -8   6   6       13.17       16.25      4.05 o 
  -7   6   6       28.62       32.59      4.64 o 
  -6   6   6       20.26       16.83      3.95 o 
  -5   6   6       16.52       16.56      3.71 o 
  -4   6   6       48.66       49.66      4.95 o 
  -3   6   6      123.99      116.22     15.47 o 
  -2   6   6       24.43       24.44      6.48 o 
  -1   6   6        2.43        4.91      3.74 o 
   0   6   6       23.56       20.20      4.38 o 
   1   6   6       93.19       91.48      6.63 o 
   2   6   6       88.83       83.80      5.48 o 
   3   6   6      168.58      152.99      5.46 o 
   4   6   6       14.32       10.21      5.28 o 
   5   6   6      127.26      124.73      6.25 o 
   6   6   6       32.90       30.47      5.01 o 
   7   6   6       40.14       35.12      4.55 o 
   8   6   6        0.13       -4.02      8.22 o 
   9   6   6        1.44        3.46      5.50 o 
  10   6   6        0.68        6.91      6.46 o 
  11   6   6        1.98        3.76      4.84 o 
  -8   7   6       19.98       22.07      4.53 o 
  -7   7   6       31.99       39.57      5.12 o 
  -6   7   6       17.46       23.72      5.56 o 
  -5   7   6       50.67       54.80      5.08 o 
  -4   7   6       14.28       13.73      5.15 o 
  -3   7   6       22.30       20.17      5.10 o 
  -2   7   6        9.14       10.81      4.58 o 
  -1   7   6      117.49      107.87      8.65 o 
   0   7   6       25.93       28.61      4.21 o 
   1   7   6       27.75       29.97      4.22 o 
   2   7   6       69.99       77.19      4.94 o 
   3   7   6        6.26        6.08      5.43 o 
   4   7   6      216.70      234.88     12.92 o 
   5   7   6        2.16       10.16      3.76 o 
   6   7   6       23.47       20.52      5.23 o 
   7   7   6       16.60       22.82      5.98 o 
   8   7   6        1.59        3.85      5.61 o 
   9   7   6        0.75       17.62     11.96 o 
  10   7   6        3.42        2.27      6.40 o 
  -7   8   6       11.62       20.35      6.15 o 
  -6   8   6       15.44       19.42      5.44 o 
  -5   8   6        0.15        2.89      4.00 o 
  -4   8   6       57.76       53.82      4.58 o 
  -3   8   6       57.51       54.42      5.43 o 
  -2   8   6        2.85        0.73      4.78 o 
  -1   8   6      160.32      151.21      7.61 o 
   0   8   6      112.48      141.05      7.51 o 
   1   8   6      664.23      662.33     11.56 o 
   2   8   6      243.57      270.08     11.50 o 
   3   8   6      283.09      301.16      9.58 o 
   4   8   6       97.59      104.30      6.18 o 
   5   8   6       54.66       48.36      7.28 o 
   6   8   6       24.46       36.21     12.69 o 
   7   8   6       11.31       10.78     14.45 o 
   8   8   6        8.18       11.67      7.37 o 
   9   8   6        3.00       13.71      7.99 o 
  -7   9   6        4.23       12.36      4.89 o 
  -6   9   6        4.88        6.69      3.89 o 
  -5   9   6        0.52        2.37      4.83 o 
  -4   9   6       51.07       62.63      5.68 o 
  -3   9   6        0.13        1.61      4.29 o 
  -2   9   6        0.07       -0.22      3.63 o 
  -1   9   6       15.62       17.11      5.51 o 
   0   9   6       14.08       17.01      5.42 o 
   1   9   6       25.35       25.26      5.81 o 
   2   9   6        8.76        9.84      5.05 o 
   3   9   6       28.78       26.45      7.65 o 
   4   9   6       11.92        3.77      3.96 o 
   5   9   6        6.67        1.71      3.78 o 
   6   9   6        5.68        0.75      4.23 o 
   7   9   6       12.92        3.88      4.58 o 
   8   9   6        0.70       -2.21     10.37 o 
   9   9   6        5.71        3.91      7.65 o 
  -6  10   6        2.43        5.36      4.18 o 
  -5  10   6        0.56       10.13      4.40 o 
  -4  10   6       36.11       43.00      5.66 o 
  -3  10   6        2.50        2.79      4.23 o 
  -2  10   6        0.06       -0.63      3.67 o 
  -1  10   6        0.05        8.95      5.78 o 
   0  10   6       11.28       12.11      6.06 o 
   1  10   6       23.26       25.81      5.30 o 
   2  10   6        9.04       10.52      4.59 o 
   3  10   6        0.19        3.17      4.07 o 
   4  10   6        0.80        3.99      4.36 o 
   5  10   6        0.42        2.89      6.52 o 
   6  10   6        0.60        2.18      4.46 o 
   7  10   6        0.10        4.06      5.08 o 
   8  10   6        0.04        6.57      8.10 o 
  -4  11   6        7.37        5.90      5.17 o 
  -3  11   6        2.88        9.15      4.17 o 
  -2  11   6        0.18        2.69      4.51 o 
  -1  11   6        1.11        1.52      3.24 o 
   0  11   6        9.93        3.99      3.58 o 
   1  11   6        5.90       13.53      9.38 o 
   2  11   6       16.68       25.37      7.11 o 
   3  11   6        0.24        4.42     10.99 o 
   4  11   6       18.64       24.11      7.99 o 
   5  11   6        6.69        5.50      7.03 o 
   6  11   6       13.71       13.50      7.48 o 
  -3  12   6        7.67        4.84      4.85 o 
  -2  12   6        1.20        6.50      4.81 o 
  -1  12   6        4.33        2.32      4.92 o 
   0  12   6       12.59       12.99      5.02 o 
   1  12   6       10.53       16.95      4.63 o 
   2  12   6        9.63       11.82      4.84 o 
   3  12   6        2.12        0.31      4.76 o 
   4  12   6        5.46       14.28      4.82 o 
   2 -10   7        3.02       16.88      6.80 o 
  -2  -9   7        5.25        6.85      3.58 o 
  -1  -9   7       10.58       10.31      4.41 o 
   0  -9   7       20.13       18.04      8.37 o 
   1  -9   7       18.73       12.18      5.95 o 
   2  -9   7       16.80       28.05      7.03 o 
   3  -9   7        2.80       13.88      6.69 o 
   4  -9   7        1.47        0.45      4.93 o 
   5  -9   7        2.89       -0.51      5.33 o 
   6  -9   7        0.17       -0.57      5.72 o 
  -4  -8   7        8.19       16.02      5.06 o 
  -3  -8   7        5.33        5.67      2.66 o 
  -2  -8   7        0.39        2.53      2.67 o 
  -1  -8   7        1.65        0.87      2.30 o 
   0  -8   7        3.15        1.13      2.96 o 
   1  -8   7        6.37        3.75      2.29 o 
   2  -8   7        0.46        0.73      1.34 o 
   3  -8   7        5.19        1.13      4.76 o 
   4  -8   7        2.62       -0.57      4.70 o 
   5  -8   7       15.75       -1.30      5.50 o 
   6  -8   7        5.84       -0.85      5.50 o 
   7  -8   7        0.30       -0.57      5.72 o 
  -5  -7   7       12.51       25.65      9.04 o 
  -4  -7   7       23.24       33.06      5.24 o 
  -3  -7   7       20.55       24.75      5.34 o 
  -2  -7   7        9.47        7.05      3.35 o 
  -1  -7   7        9.15       11.98      2.85 o 
   0  -7   7       28.23       34.09      3.37 o 
   1  -7   7       32.53       37.53      6.01 o 
   2  -7   7        0.32       -1.30      1.95 o 
   3  -7   7        3.43       -0.96      4.36 o 
   4  -7   7        5.74       -0.11      3.97 o 
   5  -7   7        8.43       -1.08      5.10 o 
   6  -7   7        0.33        0.62      5.16 o 
   7  -7   7        3.01       -0.74      9.01 o 
   8  -7   7        2.16        0.51      5.84 o 
  -6  -6   7        8.97        2.78      6.18 o 
  -5  -6   7       21.01       25.89      7.42 o 
  -4  -6   7       27.70       18.90      4.17 o 
  -3  -6   7       13.15       11.74      2.96 o 
  -2  -6   7        0.25        0.37      1.66 o 
  -1  -6   7        0.35        2.68      1.90 o 
   0  -6   7       46.82       47.82      3.98 o 
   1  -6   7       32.80       30.84      4.29 o 
   2  -6   7       46.05       50.10      2.83 o 
   3  -6   7      128.27      165.16     13.48 o 
   4  -6   7      240.68      263.07     11.33 o 
   5  -6   7      219.85      259.22     12.13 o 
   6  -6   7      101.58      117.17     10.03 o 
   7  -6   7       67.74        0.51      8.50 o 
   8  -6   7       29.26        0.00      4.65 o 
   9  -6   7        3.10        0.17      8.56 o 
  -7  -5   7        0.98        1.25      9.80 o 
  -6  -5   7        2.72       -0.57      5.04 o 
  -5  -5   7        4.29        0.91      4.70 o 
  -4  -5   7       23.07       21.09      3.48 o 
  -3  -5   7        0.67        3.76      2.14 o 
  -2  -5   7        3.77        1.46      1.99 o 
  -1  -5   7        3.81       -0.21      3.12 o 
   0  -5   7       91.04       94.00      6.86 o 
   1  -5   7        0.27       -1.27      1.83 o 
   2  -5   7       18.84       18.26      2.04 o 
   3  -5   7       25.94       24.35      1.30 o 
   4  -5   7       14.79        9.75      5.21 o 
   5  -5   7       13.97       10.60      5.61 o 
   6  -5   7       11.26       -0.06      3.85 o 
   7  -5   7        2.18        7.03      6.29 o 
   8  -5   7        3.57        3.51      6.01 o 
   9  -5   7        3.75        0.11      4.65 o 
  10  -5   7        0.15        0.23      5.27 o 
  -7  -4   7        7.62        2.04      6.18 o 
  -6  -4   7        1.29        3.12      5.67 o 
  -5  -4   7       46.44       32.85     17.28 o 
  -4  -4   7        9.12        6.99      2.08 o 
  -3  -4   7       13.09       17.83      3.93 o 
  -2  -4   7       24.44       20.28      2.60 o 
  -1  -4   7        1.21        1.90      2.31 o 
   0  -4   7       96.27       96.58      3.51 o 
   1  -4   7        5.11        4.95      2.48 o 
   2  -4   7       10.95        9.91      1.66 o 
   3  -4   7       58.81       58.26      4.46 o 
   4  -4   7       37.81       37.51      9.41 o 
   5  -4   7       25.51       23.68      5.89 o 
   6  -4   7        4.53        6.23      5.27 o 
   7  -4   7        0.09       -5.33      5.44 o 
   8  -4   7        0.04       -4.36      5.72 o 
   9  -4   7        0.03        8.22      6.57 o 
  10  -4   7        0.68       -0.06      7.25 o 
  -8  -3   7        5.35        0.28      9.24 o 
  -7  -3   7        2.36        2.10      5.78 o 
  -6  -3   7       20.62        0.34      4.59 o 
  -5  -3   7       92.98       88.11     13.91 o 
  -4  -3   7      104.36      105.54      8.02 o 
  -3  -3   7       21.65       19.10      2.74 o 
  -2  -3   7        1.80        3.79      1.92 o 
  -1  -3   7      158.82      165.79      5.85 o 
   0  -3   7       36.64       40.27      2.19 o 
   1  -3   7       54.83       55.89      3.10 o 
   2  -3   7       86.64       95.25      3.34 o 
   3  -3   7       57.73       60.25      5.33 o 
   4  -3   7      218.51      242.39      9.18 o 
   5  -3   7       31.66       35.81      5.89 o 
   6  -3   7       25.67       27.42      6.12 o 
   7  -3   7        0.97        0.34      4.02 o 
   8  -3   7       37.75       50.48     11.90 o 
   9  -3   7        5.40        7.25      6.06 o 
  10  -3   7       17.18       24.48      7.59 o 
  11  -3   7       11.68       16.26     12.30 o 
  -8  -2   7       12.19       -2.32      6.74 o 
  -7  -2   7       18.65        1.87      5.89 o 
  -6  -2   7       74.70       60.58     11.21 o 
  -5  -2   7       82.05       86.97      9.32 o 
  -4  -2   7       75.92       85.37     15.18 o 
  -3  -2   7       12.30       15.41      3.35 o 
  -2  -2   7       21.69       20.51      4.89 o 
  -1  -2   7      241.74      259.44      5.17 o 
   0  -2   7       47.30       55.57      4.21 o 
   1  -2   7       89.80       90.69      3.26 o 
   2  -2   7      173.63      189.67      3.06 o 
   3  -2   7      286.24      316.68      4.48 o 
   4  -2   7      167.73      163.89      3.93 o 
   5  -2   7      131.91      149.30     11.73 o 
   6  -2   7       29.02       32.92      6.01 o 
   7  -2   7        0.43        5.16      4.82 o 
   8  -2   7       44.25       55.92     11.62 o 
   9  -2   7        1.55        3.29      5.21 o 
  10  -2   7        0.18       -0.28      4.36 o 
  -8  -1   7       17.96       27.76     14.28 o 
  -7  -1   7        7.62        6.17      5.66 o 
  -6  -1   7       93.94       70.97     49.95 o 
  -5  -1   7      148.31      149.53      7.82 o 
  -4  -1   7       52.11       44.83      4.49 o 
  -3  -1   7       26.43       23.46      4.25 o 
  -2  -1   7       30.72       33.39      4.01 o 
  -1  -1   7       66.69       66.48      3.35 o 
   0  -1   7       92.22      100.53      4.98 o 
   1  -1   7       88.12       81.12      4.84 o 
   2  -1   7       83.30       89.10      3.58 o 
   3  -1   7      175.70      183.59      5.10 o 
   4  -1   7      327.58      341.33      3.92 o 
   5  -1   7      165.14      163.54      4.68 o 
   6  -1   7        0.51       -0.04      0.87 o 
   7  -1   7      153.53      158.68      5.67 o 
   8  -1   7        4.25        7.53      1.59 o 
   9  -1   7       15.18       14.01      2.47 o 
  10  -1   7        3.03        6.57      5.67 o 
  -9   0   7        1.44        8.43      7.36 o 
  -8   0   7        0.24       19.20      6.04 o 
  -7   0   7        1.14        0.37      1.52 o 
  -6   0   7        4.39       10.34      5.29 o 
  -5   0   7        4.10        2.62      3.36 o 
  -4   0   7       23.16       22.91      4.81 o 
  -3   0   7      262.93      254.83      6.37 o 
  -2   0   7       63.35       52.27      5.79 o 
  -1   0   7       32.03       24.58      4.49 o 
   0   0   7        1.96        2.16      2.46 o 
   1   0   7       10.52       14.17      2.40 o 
   2   0   7       69.14       61.94      2.42 o 
   3   0   7      198.64      195.82      4.57 o 
   4   0   7       88.08       89.12      2.65 o 
   5   0   7      114.52      118.07      3.52 o 
   6   0   7       31.82       31.45      1.62 o 
   7   0   7       18.91       20.45      3.16 o 
   8   0   7       53.04       55.86      2.50 o 
   9   0   7        8.37        2.22      1.84 o 
  10   0   7       12.05        1.26      2.07 o 
  -9   1   7        5.15        8.47      5.93 o 
  -8   1   7        2.59        7.93     10.20 o 
  -7   1   7       24.71       24.39      4.23 o 
  -6   1   7       72.10       77.99      8.81 o 
  -5   1   7       47.79       46.40      9.80 o 
  -4   1   7       69.85       78.50      9.60 o 
  -3   1   7       75.38       87.59      4.71 o 
  -2   1   7       87.87       96.74      5.27 o 
  -1   1   7      236.04      234.36      5.95 o 
   0   1   7      228.38      229.02      5.56 o 
   1   1   7       62.19       58.10      3.41 o 
   2   1   7       22.72       23.11      4.79 o 
   3   1   7      139.19      151.07      5.24 o 
   4   1   7       67.33       72.12      2.98 o 
   5   1   7        9.51       11.41      1.76 o 
   6   1   7        2.74       -0.01      1.53 o 
   7   1   7      151.91      159.33      5.21 o 
   8   1   7        0.23        0.66      2.15 o 
   9   1   7       21.88       11.54      9.53 o 
  10   1   7        0.49        0.91      2.54 o 
  11   1   7        3.85       -0.06      2.33 o 
  12   1   7        4.26        0.06      3.06 o 
  -9   2   7        4.27       15.09      6.23 o 
  -8   2   7       10.23        9.50      4.15 o 
  -7   2   7       41.52       46.80      5.21 o 
  -6   2   7       71.46       73.92     12.07 o 
  -5   2   7       45.74       42.88      5.07 o 
  -4   2   7       62.56       69.87      5.90 o 
  -3   2   7       57.85       58.76      4.42 o 
  -2   2   7       51.10       50.43      3.85 o 
  -1   2   7      137.04      141.28      5.44 o 
   0   2   7      400.76      392.75      6.41 o 
   1   2   7        4.28        3.86      2.08 o 
   2   2   7      356.84      361.56     10.74 o 
   3   2   7       60.77       64.61      3.47 o 
   4   2   7      402.91      416.83      6.59 o 
   5   2   7        3.08        2.24      2.02 o 
   6   2   7       35.44       40.72      2.69 o 
   7   2   7       66.83       66.28      3.18 o 
   8   2   7       12.54       17.23      3.02 o 
   9   2   7        9.16        9.05      3.77 o 
  10   2   7        1.23        0.92      2.02 o 
  11   2   7       15.66       -0.58      3.05 o 
  -9   3   7        2.22       13.24     17.62 o 
  -8   3   7       11.28       15.03      5.52 o 
  -7   3   7       45.24       48.76      5.02 o 
  -6   3   7       44.33       50.01      5.73 o 
  -5   3   7       41.67       44.30      5.27 o 
  -4   3   7      118.59      127.84      7.15 o 
  -3   3   7       24.79       23.27      3.99 o 
  -2   3   7       73.20       70.30      7.34 o 
  -1   3   7      145.91      129.30      4.86 o 
   0   3   7       16.49       13.51      2.86 o 
   1   3   7        0.25       -2.42      2.67 o 
   2   3   7        0.91        2.76      2.59 o 
   3   3   7       17.64       17.48      4.21 o 
   4   3   7       53.99       47.98      3.73 o 
   5   3   7        0.14       -0.58      1.80 o 
   6   3   7       94.24      106.68      4.56 o 
   7   3   7       63.38       62.96      5.66 o 
   8   3   7       21.74       20.79      4.59 o 
   9   3   7        1.56        5.93      3.06 o 
  10   3   7        0.33        1.36      2.80 o 
  11   3   7        2.07       -0.23      4.29 o 
  -8   4   7        0.38       14.44      5.20 o 
  -7   4   7       12.02       12.05      3.65 o 
  -6   4   7        6.37        3.80      3.59 o 
  -5   4   7        0.55       -3.94      3.94 o 
  -4   4   7       56.15       67.85      6.39 o 
  -3   4   7        2.72        2.40      3.10 o 
  -2   4   7        0.47        1.93      3.39 o 
  -1   4   7      341.96      337.20      7.03 o 
   0   4   7        2.36        4.26      2.74 o 
   1   4   7      114.60      130.09      7.11 o 
   2   4   7      129.48      138.08      7.39 o 
   3   4   7      273.92      275.62      5.77 o 
   4   4   7      311.23      324.40      7.20 o 
   5   4   7       88.61       94.22     10.57 o 
   6   4   7      313.61      337.02      7.84 o 
   7   4   7       38.64       46.39      4.52 o 
   8   4   7       80.69       87.77      6.86 o 
   9   4   7        1.36        3.80      4.53 o 
  10   4   7        3.74        5.21      4.12 o 
  11   4   7        4.76        2.82      4.70 o 
  -8   5   7        5.00       10.85      6.15 o 
  -7   5   7        4.36        4.60      4.03 o 
  -6   5   7        0.84        3.61      3.24 o 
  -5   5   7       40.14       39.87      5.40 o 
  -4   5   7        0.09        4.83      3.74 o 
  -3   5   7       24.16       27.37      4.40 o 
  -2   5   7       11.38       15.26      5.72 o 
  -1   5   7       29.22       28.59      5.21 o 
   0   5   7        6.27        4.76      2.98 o 
   1   5   7        7.59        7.72      3.04 o 
   2   5   7       23.41       28.47      4.45 o 
   3   5   7       41.76       36.05      3.76 o 
   4   5   7       55.22       55.32      9.60 o 
   5   5   7       49.61       56.40      8.02 o 
   6   5   7       12.73        9.76      3.96 o 
   7   5   7       81.50       92.20      5.01 o 
   8   5   7        2.67        1.30      4.14 o 
   9   5   7        5.66        9.52      5.67 o 
  10   5   7        0.02       -2.27      5.21 o 
  11   5   7        0.05        5.30      4.56 o 
  -8   6   7        3.95        5.94      5.46 o 
  -7   6   7       13.82       21.25      6.20 o 
  -6   6   7        0.43        7.93      3.44 o 
  -5   6   7       48.90       63.92      6.19 o 
  -4   6   7       37.64       33.43      6.02 o 
  -3   6   7       23.09       22.07      5.36 o 
  -2   6   7      139.12      134.02      6.11 o 
  -1   6   7       38.15       33.16      4.39 o 
   0   6   7       11.99       10.98      4.33 o 
   1   6   7        0.90        4.63      3.79 o 
   2   6   7       21.54       23.24      7.73 o 
   3   6   7        1.74        0.15      2.26 o 
   4   6   7       32.87       25.50      4.22 o 
   5   6   7       52.77       54.40      4.54 o 
   6   6   7       10.91        7.68      3.50 o 
   7   6   7       35.97       29.67      5.25 o 
   8   6   7       22.01       26.29      6.63 o 
   9   6   7        1.18       -3.00      8.84 o 
  10   6   7        6.33       10.99      6.86 o 
  -7   7   7        9.47       15.95      5.36 o 
  -6   7   7       28.79       38.01      5.44 o 
  -5   7   7       37.60       37.99      4.52 o 
  -4   7   7       75.75       75.98      6.37 o 
  -3   7   7       43.09       37.50      6.31 o 
  -2   7   7       39.03       36.44      5.92 o 
  -1   7   7        3.91        5.28      3.67 o 
   0   7   7        0.11        2.16      3.24 o 
   1   7   7       38.95       34.14      5.52 o 
   2   7   7       26.55       26.28      5.23 o 
   3   7   7      142.62      138.07      7.20 o 
   4   7   7        1.64        5.20      3.54 o 
   5   7   7       56.54       49.10      6.15 o 
   6   7   7       10.78       15.79      4.34 o 
   7   7   7        5.46        3.93      6.23 o 
   8   7   7        0.18       -0.66      3.32 o 
   9   7   7        1.02       -4.08     10.14 o 
  10   7   7        0.51       12.86      7.88 o 
  -7   8   7        0.22        5.90      8.15 o 
  -6   8   7       13.98       19.73      9.85 o 
  -5   8   7        6.63       16.29      6.56 o 
  -4   8   7       52.97       62.06      7.82 o 
  -3   8   7       24.42       27.15      8.37 o 
  -2   8   7       43.57       47.70      9.86 o 
  -1   8   7       24.69       25.51      4.89 o 
   0   8   7        9.32       11.96      4.21 o 
   1   8   7       34.25       28.72      4.74 o 
   2   8   7        1.31        2.10      3.60 o 
   3   8   7        3.71        2.63      4.20 o 
   4   8   7      124.62      134.63      6.88 o 
   5   8   7        5.12        2.74      3.72 o 
   6   8   7       44.09       31.19     23.80 o 
   7   8   7       44.88       27.68     30.09 o 
   8   8   7        0.04       18.41      7.71 o 
   9   8   7       12.87       27.08      9.01 o 
  -6   9   7       16.77       35.64      6.92 o 
  -5   9   7       11.23       24.08      5.72 o 
  -4   9   7       56.65       60.79      5.50 o 
  -3   9   7        9.00       21.82      6.48 o 
  -2   9   7        2.68       -3.26      4.10 o 
  -1   9   7        0.96        4.82      4.19 o 
   0   9   7        4.93        5.16      5.75 o 
   1   9   7        4.91        3.49      4.60 o 
   2   9   7       14.08        6.13      5.16 o 
   3   9   7       63.26        4.79      4.29 o 
   4   9   7       95.10      111.51      7.15 o 
   5   9   7       34.17        2.48      4.15 o 
   6   9   7       67.78       58.91     46.01 o 
   7   9   7        4.46        0.72      4.95 o 
   8   9   7        7.45       16.43     13.65 o 
  -5  10   7        0.89        2.59      4.27 o 
  -4  10   7        6.64        9.90      3.89 o 
  -3  10   7        0.53        5.82      4.59 o 
  -2  10   7        1.35        6.64      4.90 o 
  -1  10   7        0.06        0.35      6.09 o 
   0  10   7       18.82       15.77     16.49 o 
   1  10   7        0.59        9.95      9.38 o 
   2  10   7        6.27        7.36      5.61 o 
   3  10   7       14.16       16.40     10.43 o 
   4  10   7       10.63        0.08      3.79 o 
   5  10   7        6.31        2.20      5.33 o 
   6  10   7        3.39        2.02      4.58 o 
   7  10   7        2.14       10.68      5.74 o 
  -4  11   7        5.67       11.26      6.50 o 
  -3  11   7        7.91        7.31      5.41 o 
  -2  11   7        3.77        4.20      3.99 o 
  -1  11   7        4.23       11.03      4.85 o 
   0  11   7        6.90       20.01      9.07 o 
   1  11   7        0.05       -3.34      6.20 o 
   2  11   7        0.55        5.70      4.89 o 
   3  11   7        4.95       20.91      5.91 o 
   4  11   7        1.19        3.74      4.93 o 
   5  11   7        3.02       -1.31      5.84 o 
   6  11   7        0.86       -0.69      4.57 o 
  -1  12   7        0.23       11.37      5.21 o 
   0  12   7        1.38       10.32      4.62 o 
   1  12   7        0.24       -2.26      3.87 o 
   2  12   7        1.13       10.69      8.58 o 
   3  12   7        0.07       -4.47      5.31 o 
   4  12   7        6.40        6.90      9.37 o 
   0  -9   8        1.35       -1.25      7.54 o 
   1  -9   8        0.91       -5.61      5.78 o 
   2  -9   8        3.26       14.96      7.03 o 
   3  -9   8        3.38       -5.72     10.43 o 
  -2  -8   8        1.30        6.06      4.70 o 
  -1  -8   8       16.20       13.16      5.62 o 
   0  -8   8        1.86        0.34      1.96 o 
   1  -8   8        7.57       13.03      6.01 o 
   2  -8   8        8.07       24.48     11.11 o 
   3  -8   8        2.49       13.20     10.82 o 
   4  -8   8        6.42       -1.19      8.73 o 
   5  -8   8        5.98        0.34      8.44 o 
   6  -8   8        0.04        0.34      5.61 o 
  -4  -7   8        1.69       13.52      7.88 o 
  -3  -7   8        1.91        1.19      2.58 o 
  -2  -7   8       11.93       11.65      3.27 o 
  -1  -7   8       17.42       19.02      6.92 o 
   0  -7   8       33.68       24.72      8.78 o 
   1  -7   8        5.00        0.69      2.48 o 
   2  -7   8        7.83        8.28      2.97 o 
   3  -7   8        1.43        1.87      7.88 o 
   4  -7   8        4.51       -0.17      6.91 o 
   5  -7   8        8.24       -0.11      4.70 o 
   6  -7   8        0.23        0.28      5.21 o 
   7  -7   8        7.08        0.96      6.12 o 
  -5  -6   8        6.19        9.18      6.86 o 
  -4  -6   8       22.10       27.25      7.20 o 
  -3  -6   8        5.08        9.68      3.96 o 
  -2  -6   8       26.02       29.32      5.98 o 
  -1  -6   8        8.80       13.35      2.92 o 
   0  -6   8       23.94       16.94      5.89 o 
   1  -6   8        1.25        0.54      2.06 o 
   2  -6   8        0.27        0.42      1.69 o 
   3  -6   8       19.45        1.13      4.42 o 
   4  -6   8       28.70        1.36      7.65 o 
   5  -6   8       34.31        1.70      5.55 o 
   6  -6   8        9.02        1.25      5.55 o 
   7  -6   8       20.54        0.62      5.67 o 
   8  -6   8       12.58       -0.28      5.72 o 
  -6  -5   8        3.61       -2.04      6.06 o 
  -5  -5   8       17.86       32.47      7.99 o 
  -4  -5   8       11.13       13.55      3.76 o 
  -3  -5   8       32.87       30.66      4.37 o 
  -2  -5   8       14.26       14.33      3.41 o 
  -1  -5   8       70.25       71.48      3.99 o 
   0  -5   8       23.89       20.69      2.99 o 
   1  -5   8        4.48        2.49      3.37 o 
   2  -5   8        2.93        5.40      2.01 o 
   3  -5   8       16.99       13.80      2.96 o 
   4  -5   8       77.67      101.48      8.39 o 
   5  -5   8       17.93       -0.57      7.20 o 
   6  -5   8       30.51       -1.53      5.38 o 
   7  -5   8       50.82       74.45      9.69 o 
   8  -5   8       22.31       37.17      9.18 o 
   9  -5   8       10.82       14.16      8.39 o 
  -6  -4   8        2.00       -2.04      9.52 o 
  -5  -4   8        5.62       -1.02      7.93 o 
  -4  -4   8        4.99        8.46      3.91 o 
  -3  -4   8        0.52        2.24      2.98 o 
  -2  -4   8        2.40        4.05      2.42 o 
  -1  -4   8        7.97        5.54      3.94 o 
   0  -4   8        0.12        0.15      2.72 o 
   1  -4   8       91.82       97.79      3.98 o 
   2  -4   8        0.44        4.11      1.84 o 
   3  -4   8        4.20        3.97      1.03 o 
   4  -4   8       26.07       24.36      6.06 o 
   5  -4   8       18.06       -1.59      7.25 o 
   6  -4   8        7.25        1.25      4.82 o 
   7  -4   8        9.47       20.17     11.50 o 
   8  -4   8        1.21       10.71      6.86 o 
   9  -4   8        1.04       -7.76     11.11 o 
  -7  -3   8        1.72        1.76      6.46 o 
  -6  -3   8        0.87       -0.96      5.44 o 
  -5  -3   8       18.24        8.99      5.04 o 
  -4  -3   8       18.16       16.03      2.69 o 
  -3  -3   8       19.73       33.91      4.39 o 
  -2  -3   8       38.69       40.10      2.86 o 
  -1  -3   8       63.45       70.02      5.30 o 
   0  -3   8       33.58       33.57      2.94 o 
   1  -3   8        8.99        5.26      1.89 o 
   2  -3   8       25.30       29.03      3.01 o 
   3  -3   8       64.78       65.81      7.96 o 
   4  -3   8       95.64       76.78     13.23 o 
   5  -3   8        6.49       11.62      8.84 o 
   6  -3   8       29.94       38.02      7.14 o 
   7  -3   8       17.18       30.99     11.50 o 
   8  -3   8        0.54        7.31      6.23 o 
   9  -3   8        6.64       10.71      6.91 o 
  -7  -2   8        0.21        3.46      7.03 o 
  -6  -2   8       17.76       25.04      6.93 o 
  -5  -2   8       32.97       31.54      3.05 o 
  -4  -2   8       68.71       82.12     14.62 o 
  -3  -2   8       71.04       83.42     10.06 o 
  -2  -2   8       65.93       76.12      6.85 o 
  -1  -2   8      527.26      526.34      8.19 o 
   0  -2   8       35.18       32.09      2.84 o 
   1  -2   8       99.92      117.04      6.26 o 
   2  -2   8        6.51        9.49      1.58 o 
   3  -2   8       61.79       68.23      3.03 o 
   4  -2   8       50.20       50.14      1.97 o 
   5  -2   8       15.04       15.83      2.18 o 
   6  -2   8        4.92        4.93      4.99 o 
   7  -2   8       16.03       32.81     10.99 o 
   8  -2   8       18.97       28.95      7.14 o 
   9  -2   8        0.74        0.11      4.36 o 
  -8  -1   8        0.90       -1.70      7.03 o 
  -7  -1   8        0.85        2.74      4.72 o 
  -6  -1   8       45.19       55.31      7.69 o 
  -5  -1   8       47.78       60.00      5.87 o 
  -4  -1   8      134.81      152.64      9.41 o 
  -3  -1   8       65.63       76.64      4.95 o 
  -2  -1   8      173.96      186.01      6.77 o 
  -1  -1   8       81.72       80.29      4.78 o 
   0  -1   8        1.10        0.23      1.68 o 
   1  -1   8        8.74        7.12      2.02 o 
   2  -1   8       79.50       90.96      2.84 o 
   3  -1   8      180.97      180.11      4.57 o 
   4  -1   8      167.77      177.58      4.01 o 
   5  -1   8      181.71      181.97      8.36 o 
   6  -1   8       79.15       91.94      2.51 o 
   7  -1   8      137.99      138.23     22.27 o 
   8  -1   8       39.34       41.29      2.01 o 
   9  -1   8       23.77       39.83      7.65 o 
  10  -1   8        0.84        7.59      6.40 o 
  -8   0   8        0.03        6.70      5.73 o 
  -7   0   8        6.40        8.36      5.23 o 
  -6   0   8        8.98       13.80      6.71 o 
  -5   0   8       33.57       43.27      7.65 o 
  -4   0   8        6.63        7.50      3.82 o 
  -3   0   8        2.00        3.78      3.65 o 
  -2   0   8       98.73      100.68      5.38 o 
  -1   0   8        5.94        4.37      2.58 o 
   0   0   8        2.86        4.18      2.32 o 
   1   0   8        2.86       -1.04      1.76 o 
   2   0   8       31.28       31.93      2.42 o 
   3   0   8       63.19       64.05      2.56 o 
   4   0   8       96.20       93.15      3.09 o 
   5   0   8       10.11        9.51      1.86 o 
   6   0   8        0.74        2.31      1.83 o 
   7   0   8       95.53       90.92      5.38 o 
   8   0   8        3.61        4.51      2.89 o 
   9   0   8        0.53        0.27      1.38 o 
  10   0   8        2.36       11.45      6.29 o 
  -8   1   8        1.08       12.06      7.39 o 
  -7   1   8        3.46        7.16      4.94 o 
  -6   1   8        6.54        5.02     11.11 o 
  -5   1   8        6.85        3.29      3.93 o 
  -4   1   8       24.11       26.05      4.55 o 
  -3   1   8        2.94        2.83      3.60 o 
  -2   1   8       65.71       63.73      5.34 o 
  -1   1   8       11.40       12.34      3.70 o 
   0   1   8       28.62       23.06      3.69 o 
   1   1   8       11.56       14.01      3.77 o 
   2   1   8        9.51       11.59      2.74 o 
   3   1   8      120.16      117.27      3.98 o 
   4   1   8       56.89       52.18      3.13 o 
   5   1   8       20.32       23.19      2.18 o 
   6   1   8       16.06       17.44      3.30 o 
   7   1   8       65.41       71.34      2.86 o 
   8   1   8        3.72        1.24      2.19 o 
   9   1   8        0.11       -1.53      2.28 o 
  10   1   8        3.78        3.08      3.29 o 
  -8   2   8        6.39       17.53      7.82 o 
  -7   2   8       18.57       23.53      4.68 o 
  -6   2   8       31.28       36.48      7.14 o 
  -5   2   8       15.58       14.92      4.71 o 
  -4   2   8       66.36       64.94      5.59 o 
  -3   2   8       68.91       75.01      6.19 o 
  -2   2   8       68.73       76.24      6.88 o 
  -1   2   8       77.00       82.18      4.53 o 
   0   2   8       10.25        8.02      2.95 o 
   1   2   8       54.16       63.00      3.66 o 
   2   2   8      181.64      186.01      6.83 o 
   3   2   8      136.87      137.24      4.78 o 
   4   2   8      128.91      127.24      4.51 o 
   5   2   8       42.69       47.34      4.45 o 
   6   2   8       56.35       65.16      3.18 o 
   7   2   8       36.80       36.16      3.54 o 
   8   2   8        5.89        9.24      3.63 o 
   9   2   8       15.41        9.33     11.16 o 
  10   2   8       12.45        2.42      3.31 o 
  11   2   8       19.09        0.13      2.75 o 
  -8   3   8        0.98        3.86      3.90 o 
  -7   3   8       16.01       22.26      3.82 o 
  -6   3   8       10.51       23.74      5.59 o 
  -5   3   8       30.58       29.59      6.71 o 
  -4   3   8       56.89       57.73      5.63 o 
  -3   3   8      174.87      180.62     11.19 o 
  -2   3   8       79.37       91.45      5.17 o 
  -1   3   8      117.25      118.16      5.20 o 
   0   3   8       34.74       31.73      3.70 o 
   1   3   8       35.85       33.91      4.21 o 
   2   3   8      143.41      142.24      4.71 o 
   3   3   8       90.12       84.15      6.94 o 
   4   3   8       75.94       71.19      3.68 o 
   5   3   8       25.71       29.50      4.65 o 
   6   3   8      146.62      149.47      6.83 o 
   7   3   8       19.00       21.45      3.62 o 
   8   3   8        7.29        9.63      6.80 o 
   9   3   8        1.81        1.39      2.76 o 
  10   3   8        0.27        0.06      4.99 o 
  11   3   8        1.18        0.06      2.50 o 
  -8   4   8        7.10       15.37      4.15 o 
  -7   4   8       11.98        8.96      4.47 o 
  -6   4   8        1.47        1.02      8.05 o 
  -5   4   8       60.72       70.48      8.95 o 
  -4   4   8       55.56       45.86      5.59 o 
  -3   4   8      108.44      118.30      9.83 o 
  -2   4   8       56.69       74.70      5.24 o 
  -1   4   8      130.46      126.43      5.67 o 
   0   4   8        0.81       -1.89      2.74 o 
   1   4   8       85.85       78.08      7.03 o 
   2   4   8      115.83      121.18      4.82 o 
   3   4   8       37.61       41.19      4.54 o 
   4   4   8       13.93       14.08      3.77 o 
   5   4   8        3.16        2.32      2.46 o 
   6   4   8       59.02       68.10      4.19 o 
   7   4   8       37.72       33.53      4.59 o 
   8   4   8       12.16       11.82      3.36 o 
   9   4   8        7.18        3.68      4.59 o 
  10   4   8       13.60        8.27      5.55 o 
  11   4   8        1.59        1.77      3.68 o 
  -7   5   8        1.28        5.42      4.40 o 
  -6   5   8        0.40       -1.22      2.86 o 
  -5   5   8        0.09       -0.58      7.48 o 
  -4   5   8       14.31       31.49     13.00 o 
  -3   5   8        3.35        5.37      6.21 o 
  -2   5   8       14.06       22.93      5.24 o 
  -1   5   8        1.62       -0.84      2.86 o 
   0   5   8        0.13        2.54      3.00 o 
   1   5   8       13.75       15.64      4.44 o 
   2   5   8       14.21       11.37      4.09 o 
   3   5   8      139.64      147.81      6.46 o 
   4   5   8       54.06       49.84      5.04 o 
   5   5   8      109.53      122.29      8.02 o 
   6   5   8       36.55       39.93     13.99 o 
   7   5   8       62.86       64.37      5.81 o 
   8   5   8       38.52       38.55      4.65 o 
   9   5   8        7.79        1.93      7.71 o 
  10   5   8        8.42       21.93      6.86 o 
  -7   6   8        2.32        8.86      4.09 o 
  -6   6   8        1.11       -1.15      3.07 o 
  -5   6   8       33.79       47.37      9.04 o 
  -4   6   8       10.37        5.49      8.78 o 
  -3   6   8       26.97       33.50      6.30 o 
  -2   6   8       92.60      100.05      6.31 o 
  -1   6   8        1.85        8.59      4.73 o 
   0   6   8        7.31        8.92      4.55 o 
   1   6   8       62.94       56.77      5.01 o 
   2   6   8        2.32        4.88      4.10 o 
   3   6   8       16.00        8.84      3.91 o 
   4   6   8        0.21        0.42      2.60 o 
   5   6   8        5.64        5.73      4.22 o 
   6   6   8       37.84       33.60      4.59 o 
   7   6   8       31.32       33.38      7.46 o 
   8   6   8        7.24       10.56      4.20 o 
   9   6   8        1.76       26.97     11.90 o 
  10   6   8        3.60        7.88      6.69 o 
  -7   7   8        0.13       14.63      9.43 o 
  -6   7   8        2.87        8.31      4.41 o 
  -5   7   8        6.26       19.85      6.80 o 
  -4   7   8       25.83       26.78      7.88 o 
  -3   7   8       17.63       21.04      8.35 o 
  -2   7   8       37.69       35.34      5.33 o 
  -1   7   8       39.59       34.23      5.19 o 
   0   7   8       33.11       31.32      4.95 o 
   1   7   8      127.71      131.35      6.47 o 
   2   7   8       69.73       77.08      6.40 o 
   3   7   8       10.65       12.93      4.97 o 
   4   7   8       10.53       10.34      4.00 o 
   5   7   8        8.15        7.81      3.91 o 
   6   7   8       17.51        8.98      8.02 o 
   7   7   8       11.10        2.10      5.77 o 
   8   7   8        1.91        7.39      6.12 o 
   9   7   8        2.87        3.68      6.52 o 
  -6   8   8        1.32        2.85      3.86 o 
  -5   8   8        4.90        4.76      3.91 o 
  -4   8   8       35.51       47.65      6.61 o 
  -3   8   8       45.95       54.20      7.92 o 
  -2   8   8       66.11       66.98     11.59 o 
  -1   8   8        4.48        6.22      4.35 o 
   0   8   8       46.08       30.35     19.94 o 
   1   8   8        0.07       -0.99      4.03 o 
   2   8   8        8.75       10.56      8.10 o 
   3   8   8       16.74        8.33      7.88 o 
   4   8   8       12.70        7.06      7.56 o 
   5   8   8        3.70       -1.47      3.68 o 
   6   8   8        8.95        2.07      4.74 o 
   7   8   8        9.66        1.92      4.04 o 
   8   8   8        0.19        2.51      4.24 o 
   9   8   8        2.41        4.93      7.31 o 
  -5   9   8        5.15       15.32      4.86 o 
  -4   9   8       27.89       28.35     12.83 o 
  -3   9   8       16.31        9.30      5.41 o 
  -2   9   8       14.52       23.21      6.74 o 
  -1   9   8       11.52       18.03      6.50 o 
   0   9   8       37.01       39.90      9.44 o 
   1   9   8       33.87       19.90     19.12 o 
   2   9   8       19.86        6.12      7.27 o 
   3   9   8       27.76        0.35      5.55 o 
   4   9   8       38.92        2.36      5.10 o 
   5   9   8       29.45        3.68      4.51 o 
   6   9   8       56.41        2.02      5.52 o 
   7   9   8       24.91       -2.19      4.54 o 
   8   9   8        9.01        8.29      8.64 o 
  -4  10   8        4.95       20.44      9.62 o 
  -3  10   8       14.49       14.82      8.18 o 
  -2  10   8        2.10        8.60      6.67 o 
  -1  10   8        9.50       25.41      7.59 o 
   0  10   8       16.44       24.22      7.10 o 
   1  10   8        0.15        5.75      5.83 o 
   2  10   8        0.32        4.92      5.80 o 
   3  10   8        0.24        0.43      3.71 o 
   4  10   8        1.71       -0.80      3.97 o 
   5  10   8        3.41       -1.82      4.56 o 
   6  10   8       28.68        1.02      5.59 o 
   7  10   8        2.65        0.09      3.80 o 
  -2  11   8        1.20        2.39      4.04 o 
  -1  11   8        1.06        1.76      5.87 o 
   0  11   8        9.23       21.18      6.23 o 
   1  11   8        1.06       16.01      6.97 o 
   2  11   8        1.56        7.43      6.37 o 
   3  11   8        1.03        7.38     13.74 o 
   4  11   8        0.02       -4.12      6.23 o 
   5  11   8        8.04        0.59      7.24 o 
   0  -8   9        2.86        5.72      5.67 o 
   1  -8   9        2.37       -0.74      7.76 o 
   2  -8   9       10.84       20.57     11.96 o 
   3  -8   9        1.93       -6.69      6.74 o 
   4  -8   9       10.40       -0.28      5.27 o 
  -2  -7   9        1.48        1.49      2.54 o 
  -1  -7   9       10.27       10.54      4.49 o 
   0  -7   9        0.24        2.13      2.83 o 
   1  -7   9       11.02       16.88     10.14 o 
   2  -7   9        1.83        2.10      5.21 o 
   3  -7   9        0.47       -5.04      6.06 o 
   4  -7   9        5.92       -1.25      5.55 o 
   5  -7   9        6.12        2.27     10.14 o 
   6  -7   9        3.25        1.19     10.14 o 
  -3  -6   9        0.24       -1.78      2.87 o 
  -2  -6   9        9.66        7.37      3.36 o 
  -1  -6   9       12.29        3.46      4.10 o 
   0  -6   9       27.56        7.03      7.19 o 
   1  -6   9       22.75       13.90     10.86 o 
   2  -6   9       18.26       16.47      4.28 o 
   3  -6   9        5.94       -0.51      4.42 o 
   4  -6   9       11.62       -0.11      4.31 o 
   5  -6   9        0.72        2.72      9.58 o 
   6  -6   9        0.43       -0.68      5.55 o 
   7  -6   9        0.17        0.45      5.78 o 
  -4  -5   9        5.36       17.56      7.03 o 
  -3  -5   9        7.82        5.63      3.86 o 
  -2  -5   9       21.26       23.34      5.77 o 
  -1  -5   9       30.85       20.26      3.61 o 
   0  -5   9       52.52       52.00      3.96 o 
   1  -5   9       13.54        5.25      5.16 o 
   2  -5   9        3.26        2.95      2.44 o 
   3  -5   9        9.37        5.21      1.47 o 
   4  -5   9       10.19        1.64      4.99 o 
   5  -5   9        8.49        0.62      7.88 o 
   6  -5   9       21.23       -2.10      5.95 o 
   7  -5   9       42.06        0.45      5.61 o 
   8  -5   9       27.26       31.67     15.30 o 
  -5  -4   9        8.05       25.89     12.86 o 
  -4  -4   9        2.32        5.85      4.45 o 
  -3  -4   9        0.57       -0.96      4.14 o 
  -2  -4   9       10.29       14.81      3.29 o 
  -1  -4   9       26.75       20.59      4.07 o 
   0  -4   9       15.96       12.79      4.77 o 
   1  -4   9        1.83        0.81      2.18 o 
   2  -4   9        0.81        0.93      1.83 o 
   3  -4   9        0.13       -2.01      2.04 o 
   4  -4   9       20.20        1.87      4.87 o 
   5  -4   9        1.65        0.62      4.65 o 
   6  -4   9       12.63       -2.66      5.84 o 
   7  -4   9       10.01       18.02      7.71 o 
   8  -4   9        1.73        3.57      6.63 o 
   9  -4   9        5.18       -1.59      6.46 o 
  -6  -3   9       10.62       23.23      8.84 o 
  -5  -3   9        9.60       11.90      7.14 o 
  -4  -3   9        5.06        5.73      2.70 o 
  -3  -3   9        4.71        1.13      2.78 o 
  -2  -3   9        0.17       -0.36      1.93 o 
  -1  -3   9      127.06      139.27      7.28 o 
   0  -3   9        2.13        0.58      1.97 o 
   1  -3   9        2.40        2.39      2.03 o 
   2  -3   9        3.21        4.48      1.83 o 
   3  -3   9        5.95        5.72      1.57 o 
   4  -3   9        1.59        2.27      2.01 o 
   5  -3   9        0.38       -0.79      4.42 o 
   6  -3   9       11.53        2.21      5.44 o 
   7  -3   9        4.45       11.22      6.63 o 
   8  -3   9        5.59        2.32      5.95 o 
   9  -3   9        7.60       22.38     13.65 o 
  -6  -2   9        2.72        9.95      6.62 o 
  -5  -2   9        2.48        6.63      3.74 o 
  -4  -2   9        0.44        0.78      2.55 o 
  -3  -2   9        0.73        2.66      3.28 o 
  -2  -2   9       79.79       87.25      7.71 o 
  -1  -2   9      102.33      107.07      4.81 o 
   0  -2   9       90.83      105.05      5.24 o 
   1  -2   9       10.94        9.41      5.33 o 
   2  -2   9       38.20       45.83      3.42 o 
   3  -2   9       11.25       10.18      1.63 o 
   4  -2   9       21.41       22.85      3.46 o 
   5  -2   9        1.41        1.76      0.96 o 
   6  -2   9       23.52       32.30      7.37 o 
   7  -2   9       38.01       67.08      8.61 o 
   8  -2   9        0.27       -6.74      6.74 o 
   9  -2   9       32.22       37.91     13.99 o 
  -7  -1   9        1.16       11.25      6.57 o 
  -6  -1   9        3.98       -6.56      6.56 o 
  -5  -1   9       14.76       21.87      5.36 o 
  -4  -1   9       10.45       19.90     10.48 o 
  -3  -1   9        1.07        2.86      3.33 o 
  -2  -1   9      156.34      174.98      8.33 o 
  -1  -1   9      139.62      163.45      5.63 o 
   0  -1   9       11.30        9.60      2.78 o 
   1  -1   9       53.19       64.92      5.31 o 
   2  -1   9       16.64       20.79      2.38 o 
   3  -1   9       39.42       34.00      3.65 o 
   4  -1   9       11.37       13.59      2.66 o 
   5  -1   9       39.89       45.12      2.09 o 
   6  -1   9       28.78       30.33      2.43 o 
   7  -1   9       15.72       18.35     13.94 o 
   8  -1   9       48.64       57.57      8.73 o 
   9  -1   9        0.61        9.18      6.80 o 
  -7   0   9        0.10       -0.94      7.33 o 
  -6   0   9       10.53       17.27      6.83 o 
  -5   0   9        3.61        2.86      8.73 o 
  -4   0   9       30.99       27.91      6.05 o 
  -3   0   9       26.11       24.66      5.44 o 
  -2   0   9      392.59      408.54     12.66 o 
  -1   0   9      234.10      233.10      6.35 o 
   0   0   9      123.10      124.20      5.61 o 
   1   0   9      129.78      129.95      5.19 o 
   2   0   9        7.06       10.92      2.34 o 
   3   0   9       85.65       96.35      5.67 o 
   4   0   9        0.09        1.87      1.95 o 
   5   0   9       26.37       31.57      6.40 o 
   6   0   9       21.73       24.10      3.06 o 
   7   0   9       60.78       63.71      4.52 o 
   8   0   9       17.38       28.10     11.87 o 
   9   0   9       30.74       41.02      8.05 o 
  -7   1   9        0.55        4.51      6.24 o 
  -6   1   9        2.35        4.88      4.83 o 
  -5   1   9        7.13       26.09      6.63 o 
  -4   1   9        4.06        8.55      5.10 o 
  -3   1   9        4.02        7.39      4.66 o 
  -2   1   9       34.55       36.92      4.49 o 
  -1   1   9       13.38       11.83      4.06 o 
   0   1   9        9.81       10.38      3.02 o 
   1   1   9      117.36      114.62      4.45 o 
   2   1   9        9.39       16.71      3.85 o 
   3   1   9       38.95       40.01      3.56 o 
   4   1   9       27.64       24.91      2.54 o 
   5   1   9        9.20        7.27      3.24 o 
   6   1   9       58.50       53.51      3.36 o 
   7   1   9       27.69       19.92     13.82 o 
   8   1   9       10.23        7.38      7.79 o 
   9   1   9        1.04        3.26      3.65 o 
  -7   2   9        7.03       16.41      3.85 o 
  -6   2   9        2.01        2.11      4.65 o 
  -5   2   9       12.63        9.49      4.93 o 
  -4   2   9        0.06       -5.79      8.61 o 
  -3   2   9       39.52       39.86      6.07 o 
  -2   2   9      108.90      117.32      5.83 o 
  -1   2   9       30.90       27.17      4.79 o 
   0   2   9       50.23       44.51      4.82 o 
   1   2   9        6.22        7.37      3.88 o 
   2   2   9       26.91       36.05      5.41 o 
   3   2   9       25.48       30.24      3.66 o 
   4   2   9       23.31       20.95      2.84 o 
   5   2   9        0.29        0.87      2.20 o 
   6   2   9       53.39       54.53      7.71 o 
   7   2   9       24.28        9.53      9.77 o 
   8   2   9        3.14        0.00      2.44 o 
   9   2   9        3.30        2.87      4.01 o 
  10   2   9        1.46        0.23      3.29 o 
  -7   3   9       11.04       16.35      6.19 o 
  -6   3   9        9.86       11.64      5.73 o 
  -5   3   9        8.86       17.52      6.60 o 
  -4   3   9       11.66       23.90      8.29 o 
  -3   3   9       87.56      106.87     13.80 o 
  -2   3   9       35.55       30.60      5.53 o 
  -1   3   9      195.29      195.07      7.76 o 
   0   3   9        2.54        2.17      4.53 o 
   1   3   9       71.41       78.19     14.59 o 
   2   3   9       40.44       40.15      6.66 o 
   3   3   9      146.15      157.78      5.11 o 
   4   3   9       44.34       47.30     10.62 o 
   5   3   9       16.15       20.27      3.80 o 
   6   3   9      147.14      162.25      6.03 o 
   7   3   9       10.62       15.45      3.08 o 
   8   3   9       12.45        8.71      3.55 o 
   9   3   9        0.21       -0.06      4.82 o 
  10   3   9        3.98       -0.11      3.51 o 
  -7   4   9        0.16        7.43      4.41 o 
  -6   4   9       10.77       28.94     10.51 o 
  -5   4   9        7.42        8.45      5.05 o 
  -4   4   9       15.94       20.95      5.33 o 
  -3   4   9       69.85       64.83      6.05 o 
  -2   4   9      108.96      103.86      7.31 o 
  -1   4   9       74.21       81.10      5.47 o 
   0   4   9       70.95       70.01      5.13 o 
   1   4   9       33.42       30.90      6.49 o 
   2   4   9       40.36       37.31      4.86 o 
   3   4   9       85.00       87.53      5.57 o 
   4   4   9        5.18        7.56      3.02 o 
   5   4   9        0.74       -2.82      3.34 o 
   6   4   9       13.07       15.21      4.00 o 
   7   4   9        0.67        2.74      3.28 o 
   8   4   9        2.29        2.20      3.51 o 
   9   4   9        2.15        3.57      4.76 o 
  10   4   9        1.80        4.31      5.27 o 
  -6   5   9        1.31        1.30      5.68 o 
  -5   5   9       14.26       26.12      6.21 o 
  -4   5   9        0.19       -4.52      4.52 o 
  -3   5   9        6.12       17.72      4.93 o 
  -2   5   9       51.60       53.82      9.92 o 
  -1   5   9       23.91       20.29      4.61 o 
   0   5   9        5.10        1.82      3.22 o 
   1   5   9       21.03       22.80      4.21 o 
   2   5   9       49.05       42.16      5.54 o 
   3   5   9       29.78       27.26      4.16 o 
   4   5   9        0.10       -1.51      2.84 o 
   5   5   9       39.66       38.11      4.32 o 
   6   5   9       29.44       36.48      5.28 o 
   7   5   9        9.63       10.97      3.78 o 
   8   5   9       25.23       26.16      7.08 o 
   9   5   9        1.21        8.50      5.84 o 
  10   5   9       23.75       17.62     11.28 o 
  -6   6   9        2.70        0.13      3.13 o 
  -5   6   9        0.06        3.87      7.75 o 
  -4   6   9        8.81       11.58      6.25 o 
  -3   6   9        0.54       21.03      8.57 o 
  -2   6   9       41.01       38.75     25.19 o 
  -1   6   9        0.45        1.00      4.02 o 
   0   6   9        0.57        0.79      3.18 o 
   1   6   9       11.45       11.78      4.16 o 
   2   6   9        0.09        0.12      2.64 o 
   3   6   9       74.14       90.12     15.95 o 
   4   6   9       41.45       28.31      4.59 o 
   5   6   9       64.25       63.14      6.27 o 
   6   6   9        4.47        8.01      6.16 o 
   7   6   9        3.00        2.87      3.56 o 
   8   6   9        4.10        0.09      2.97 o 
   9   6   9        5.54       11.28      6.80 o 
  -6   7   9       13.89       21.99      5.10 o 
  -5   7   9        3.51       30.85     21.39 o 
  -4   7   9        0.35       -5.72      5.72 o 
  -3   7   9        1.52       13.55      6.28 o 
  -2   7   9       31.00       26.10     19.58 o 
  -1   7   9        0.94        3.59      4.08 o 
   0   7   9       34.54       18.45     14.39 o 
   1   7   9       23.42       12.86     10.20 o 
   2   7   9       76.74       86.44     14.56 o 
   3   7   9        0.06        0.03      2.50 o 
   4   7   9       27.78       17.78     15.81 o 
   5   7   9        0.05        2.95      4.43 o 
   6   7   9        4.91        0.48      3.84 o 
   7   7   9        8.51       18.63      4.99 o 
   8   7   9        0.23       -2.65      4.05 o 
   9   7   9       13.64       23.00      8.44 o 
  -5   8   9        2.18        5.87      7.50 o 
  -4   8   9        0.75        2.42      5.50 o 
  -3   8   9       30.82       27.85      7.57 o 
  -2   8   9       16.09       19.38      6.87 o 
  -1   8   9       31.79       18.87     13.51 o 
   0   8   9       26.18       17.87     16.49 o 
   1   8   9       17.17       16.30     13.54 o 
   2   8   9       31.79       18.52     15.44 o 
   3   8   9        0.41       -0.80      4.13 o 
   4   8   9        6.88       -1.28      3.70 o 
   5   8   9        1.48        1.93      3.92 o 
   6   8   9        7.42        1.02      4.50 o 
   7   8   9        0.03       -1.18      4.08 o 
   8   8   9        3.18       12.54      6.50 o 
  -4   9   9        0.40       16.06      6.43 o 
  -3   9   9        6.31        0.13      4.22 o 
  -2   9   9        5.20        6.68      5.24 o 
  -1   9   9       11.21       20.00      7.21 o 
   0   9   9       47.32       31.12     22.24 o 
   1   9   9       17.99       18.79     15.27 o 
   2   9   9       28.70       30.98     21.84 o 
   3   9   9        6.72        0.10      4.31 o 
   4   9   9        1.77        1.99      4.28 o 
   5   9   9        0.06       -0.79      3.92 o 
   6   9   9        0.70       -1.20      6.81 o 
   7   9   9        0.23        0.95      4.93 o 
  -3  10   9       12.70       10.88      6.68 o 
  -2  10   9       14.28       25.91      6.90 o 
  -1  10   9       20.38       20.56      7.92 o 
   0  10   9       29.79       43.72      7.13 o 
   1  10   9        5.66        7.34      7.71 o 
   2  10   9        4.39        2.04      4.61 o 
   3  10   9        5.11       -0.07      4.49 o 
   4  10   9        0.04       -1.13      4.34 o 
   5  10   9        6.66       -0.89      4.40 o 
   6  10   9        6.59        2.29      6.04 o 
  -1  11   9        2.55        5.65      5.90 o 
   0  11   9        1.98        0.93      4.71 o 
   1  11   9        0.23        2.86     10.40 o 
   2  11   9        1.30        6.68      7.56 o 
   3  11   9        0.90       -1.84      6.03 o 
   4  11   9        0.14        1.90      4.99 o 
   1  -7  10        4.11       14.05      6.80 o 
   2  -7  10        0.66        3.12      5.95 o 
   3  -7  10        0.49        0.74      5.44 o 
  -1  -6  10        2.66        1.76      2.75 o 
   0  -6  10        0.09       -2.34      2.66 o 
   1  -6  10       14.37       18.07      6.46 o 
   2  -6  10        3.71       11.96      6.40 o 
   3  -6  10        8.31       16.94      7.08 o 
   4  -6  10       17.68        2.38      6.06 o 
   5  -6  10        2.00        1.02      5.84 o 
  -3  -5  10        2.13        3.34      4.31 o 
  -2  -5  10       11.21       12.19      4.76 o 
  -1  -5  10        3.17        3.96      3.88 o 
   0  -5  10        8.87       -0.39      2.43 o 
   1  -5  10        6.23        5.07      4.76 o 
   2  -5  10        9.24        9.62      5.42 o 
   3  -5  10       10.58        1.02      4.99 o 
   4  -5  10       11.80        2.66      5.78 o 
   5  -5  10        3.53       -0.40      5.16 o 
   6  -5  10        1.83       -1.36      9.75 o 
   7  -5  10        1.96       -3.91      7.37 o 
  -4  -4  10        0.08        4.19      9.86 o 
  -3  -4  10        7.39        9.72      4.59 o 
  -2  -4  10       15.24       14.61      3.99 o 
  -1  -4  10       12.86        9.27      4.08 o 
   0  -4  10       36.36        9.16     12.30 o 
   1  -4  10       26.89        9.05     13.34 o 
   2  -4  10       26.63       27.73      3.46 o 
   3  -4  10       63.73       56.18     28.53 o 
   4  -4  10       13.58        0.79      4.87 o 
   5  -4  10        1.87       -2.83      5.78 o 
   6  -4  10        5.80       -1.02      8.95 o 
   7  -4  10        2.64       -1.08      6.18 o 
   8  -4  10        2.15       22.10     14.45 o 
  -4  -3  10        2.80        2.53      2.92 o 
  -3  -3  10        5.87        8.22      3.62 o 
  -2  -3  10        7.15        8.69      2.91 o 
  -1  -3  10       14.49       10.33      3.19 o 
   0  -3  10        0.65       -0.03      1.90 o 
   1  -3  10        5.79        8.07      3.52 o 
   2  -3  10        0.97        2.27      2.02 o 
   3  -3  10        3.38        1.14      1.36 o 
   4  -3  10        0.47       -0.58      1.15 o 
   5  -3  10        8.53        1.36      5.21 o 
   6  -3  10        0.07        0.11      7.31 o 
   7  -3  10        0.19        5.38      6.97 o 
   8  -3  10        0.20        1.19      9.86 o 
   9  -3  10        6.96       21.36      9.18 o 
  -5  -2  10        2.49       11.76     10.37 o 
  -4  -2  10        1.94        7.07      3.21 o 
  -3  -2  10        4.24        5.57      6.03 o 
  -2  -2  10        8.56        8.62      3.83 o 
  -1  -2  10       20.43       25.70      4.83 o 
   0  -2  10        1.45        1.76      2.52 o 
   1  -2  10        4.66        8.90      2.38 o 
   2  -2  10       34.54       38.14      3.11 o 
   3  -2  10       24.68       11.69      4.72 o 
   4  -2  10        0.27       -0.03      1.54 o 
   5  -2  10        0.81        1.00      0.97 o 
   6  -2  10       13.55        1.30      8.61 o 
   7  -2  10        0.07       -4.93      6.46 o 
   8  -2  10       14.89       29.07      8.73 o 
   9  -2  10        9.78       42.27     15.35 o 
  -5  -1  10        1.86        7.81     10.54 o 
  -4  -1  10        0.44        5.87      4.67 o 
  -3  -1  10        0.05       -1.78      4.36 o 
  -2  -1  10       52.43       46.88      7.88 o 
  -1  -1  10        1.85        1.50      2.88 o 
   0  -1  10       26.64       36.11      6.19 o 
   1  -1  10       71.14       85.66      5.98 o 
   2  -1  10       91.04       96.22      6.07 o 
   3  -1  10      100.64      101.11      4.19 o 
   4  -1  10        2.07        1.13      2.40 o 
   5  -1  10       11.27       10.74      3.83 o 
   6  -1  10        0.85        0.54      2.81 o 
   7  -1  10        4.88        2.95      5.78 o 
   8  -1  10        0.69        3.57      6.29 o 
   9  -1  10        6.36       16.26     12.81 o 
  -6   0  10        0.72        8.75      6.35 o 
  -5   0  10        0.05        6.14      5.85 o 
  -4   0  10        0.06        9.12      4.69 o 
  -3   0  10        3.77        9.12      4.37 o 
  -2   0  10      106.86      109.75      9.56 o 
  -1   0  10       28.92       30.66      7.56 o 
   0   0  10       59.92       70.37      5.39 o 
   1   0  10      129.83      135.17      7.53 o 
   2   0  10      125.06      132.31      6.88 o 
   3   0  10       36.55       40.02      8.73 o 
   4   0  10        2.27        1.54      2.18 o 
   5   0  10        4.93        4.25      3.40 o 
   6   0  10       20.49       22.07      5.28 o 
   7   0  10        3.81        1.72      1.73 o 
   8   0  10       58.20       84.54      9.92 o 
   9   0  10        6.25       16.20      7.82 o 
  -6   1  10        1.54        2.86      5.05 o 
  -5   1  10        0.24       -2.69     10.37 o 
  -4   1  10        0.37        5.65      5.43 o 
  -3   1  10       15.80       25.16      5.09 o 
  -2   1  10       40.03       37.10      5.95 o 
  -1   1  10        2.24        7.24      5.75 o 
   0   1  10       29.25       41.90      4.31 o 
   1   1  10       55.90       68.71      6.12 o 
   2   1  10       68.30       66.83      4.01 o 
   3   1  10       15.06       13.55      3.41 o 
   4   1  10        0.20       -0.76      2.42 o 
   5   1  10        0.10        0.61      1.74 o 
   6   1  10        5.33       11.02      2.83 o 
   7   1  10        5.48        8.97      3.55 o 
   8   1  10        5.42        8.94      4.23 o 
   9   1  10        2.79        7.99      6.74 o 
  -6   2  10        0.68        7.64      8.73 o 
  -5   2  10        0.04        6.76      7.99 o 
  -4   2  10       11.86       10.69     12.35 o 
  -3   2  10       45.08       48.33      6.85 o 
  -2   2  10        3.19        5.50      3.85 o 
  -1   2  10        2.53        2.95      4.42 o 
   0   2  10       15.70       23.30      6.46 o 
   1   2  10       10.96       13.42      4.20 o 
   2   2  10       11.09       15.18      5.17 o 
   3   2  10        6.25        7.21      3.57 o 
   4   2  10       12.64       11.68      3.41 o 
   5   2  10       16.35       11.42      3.30 o 
   6   2  10        7.73        3.86      2.85 o 
   7   2  10        6.57       11.49      2.76 o 
   8   2  10        7.45        5.56      5.16 o 
   9   2  10        2.59       -0.06      2.78 o 
  -6   3  10        5.84       17.46      7.98 o 
  -5   3  10        3.67        3.57      6.91 o 
  -4   3  10        4.04        4.43      4.63 o 
  -3   3  10       61.40       81.89      7.73 o 
  -2   3  10       13.48       16.60      4.65 o 
  -1   3  10       13.37       11.47      4.09 o 
   0   3  10       21.98       27.86      6.93 o 
   1   3  10       43.18       44.58      5.38 o 
   2   3  10       54.23       52.72      5.29 o 
   3   3  10        9.72       12.22      5.27 o 
   4   3  10        3.28        5.54      3.52 o 
   5   3  10        5.96        7.96      3.48 o 
   6   3  10       39.75       41.69      6.40 o 
   7   3  10       21.01        7.60      8.02 o 
   8   3  10        3.71        8.74     10.17 o 
   9   3  10        1.69        0.17      5.27 o 
  10   3  10        8.72        0.06      3.34 o 
  -6   4  10        1.58        6.34      5.84 o 
  -5   4  10        0.15        1.16      4.55 o 
  -4   4  10       12.27       19.61      6.93 o 
  -3   4  10       25.15       22.02      5.50 o 
  -2   4  10        7.51        5.23      4.96 o 
  -1   4  10       22.71       29.06      7.75 o 
   0   4  10       34.38       23.49      7.33 o 
   1   4  10       68.36       66.76      8.58 o 
   2   4  10       60.89       46.56      5.60 o 
   3   4  10       67.75       63.52      5.70 o 
   4   4  10       10.00        8.14      5.42 o 
   5   4  10       61.45       63.08      7.03 o 
   6   4  10       34.34       37.54      4.27 o 
   7   4  10        4.94        5.70      3.99 o 
   8   4  10       15.35        8.17      4.21 o 
   9   4  10        0.03        0.34      4.02 o 
  10   4  10        6.34       13.77      6.46 o 
  -5   5  10        0.22       23.94      7.91 o 
  -4   5  10       11.27       24.99      9.93 o 
  -3   5  10       14.83       25.59     12.52 o 
  -2   5  10       37.39       36.48     12.44 o 
  -1   5  10       20.81       25.19      8.39 o 
   0   5  10       49.84       26.06     18.22 o 
   1   5  10      134.64      132.64      6.55 o 
   2   5  10       29.21       28.41      5.69 o 
   3   5  10       72.90       68.22     13.14 o 
   4   5  10        6.69        5.68      4.79 o 
   5   5  10       51.71       53.08      6.16 o 
   6   5  10       12.40       11.69      3.95 o 
   7   5  10        3.28        3.13      5.47 o 
   8   5  10        0.29        0.14      3.31 o 
   9   5  10        0.44       12.41     10.37 o 
  -5   6  10        0.02       -3.04      5.20 o 
  -4   6  10        8.58       11.98     10.28 o 
  -3   6  10        0.04       -5.60      7.22 o 
  -2   6  10        3.07        5.51      7.90 o 
  -1   6  10        1.11        5.24      6.80 o 
   0   6  10        1.38       -1.04      3.59 o 
   1   6  10        2.87        0.91      3.37 o 
   2   6  10       46.86       23.94     17.00 o 
   3   6  10       15.54        8.59      7.96 o 
   4   6  10        3.24       14.70      7.16 o 
   5   6  10       13.35       11.81      5.55 o 
   6   6  10        8.47        8.90      4.17 o 
   7   6  10        1.39       -1.35      6.60 o 
   8   6  10        0.92        0.56      3.99 o 
   9   6  10        4.08       11.59      4.79 o 
  -4   7  10        2.16       -3.35      6.48 o 
  -3   7  10        8.56       19.62      9.76 o 
  -2   7  10        1.82       -0.24      4.62 o 
  -1   7  10        0.33        0.20      4.13 o 
   0   7  10       23.46       29.15     21.39 o 
   1   7  10       10.31        7.98     10.71 o 
   2   7  10       25.44       13.58     10.94 o 
   3   7  10        1.31        1.74      3.84 o 
   4   7  10        0.10        0.27      3.23 o 
   5   7  10       14.22       11.82      9.89 o 
   6   7  10        0.79        0.74      5.55 o 
   7   7  10        1.15        7.90      5.64 o 
   8   7  10        0.02        7.19      5.63 o 
  -4   8  10        6.91       23.40      6.99 o 
  -3   8  10       12.57       26.19      7.95 o 
  -2   8  10        0.71        4.80      5.23 o 
  -1   8  10        0.16       -7.00      7.31 o 
   0   8  10       10.02        8.47     13.26 o 
   1   8  10       15.59        9.81      6.18 o 
   2   8  10       30.07       33.72     21.93 o 
   3   8  10        1.18       -5.67      5.67 o 
   4   8  10       42.34        4.31      5.64 o 
   5   8  10       30.53        0.23      4.43 o 
   6   8  10       12.30        2.59      5.25 o 
   7   8  10        8.73        6.36      5.00 o 
  -3   9  10        3.82        1.47      7.25 o 
  -2   9  10        0.99        7.13      5.81 o 
  -1   9  10        5.78        7.41      6.63 o 
   0   9  10       16.91       12.37      9.72 o 
   1   9  10       25.63       18.94     13.68 o 
   2   9  10       16.81       11.20      8.53 o 
   3   9  10        0.44       -0.62      4.89 o 
   4   9  10        6.23       -0.86      4.18 o 
   5   9  10        0.25       -2.35      4.66 o 
   6   9  10        0.47        0.36      4.60 o 
  -1  10  10        3.38        0.77      4.79 o 
   0  10  10       10.25        8.69      9.01 o 
   1  10  10       11.65        5.64      5.61 o 
   2  10  10        7.47        1.53      5.93 o 
   3  10  10        8.94        1.34      7.59 o 
   4  10  10        6.33        0.83      5.18 o 
   0  -5  11        4.03        2.21      4.07 o 
   1  -5  11        3.45       11.79      6.29 o 
   2  -5  11        0.03        4.25      5.89 o 
   3  -5  11        4.63       15.81      7.48 o 
   4  -5  11       11.73        1.08      5.84 o 
   5  -5  11        6.40        0.96      6.18 o 
  -2  -4  11        0.59        1.70      3.27 o 
  -1  -4  11        9.15        4.33      4.22 o 
   0  -4  11        5.98        2.40      3.58 o 
   1  -4  11       11.61       15.13      4.24 o 
   2  -4  11        3.95        7.31      4.11 o 
   3  -4  11       25.10       -2.15      5.67 o 
   4  -4  11        9.93        0.23      4.87 o 
   5  -4  11       15.06        2.44      6.40 o 
   6  -4  11        2.88       -0.62      9.52 o 
  -3  -3  11        1.60        1.34      3.22 o 
  -2  -3  11        2.45        6.26      4.24 o 
  -1  -3  11        0.52        3.22      3.11 o 
   0  -3  11       25.61       20.19      7.94 o 
   1  -3  11        0.21        5.43      2.91 o 
   2  -3  11       17.77       22.66      2.88 o 
   3  -3  11       14.48        9.93      6.26 o 
   4  -3  11       14.69        0.00      4.14 o 
   5  -3  11        4.08       -1.93      5.95 o 
   6  -3  11        4.84        0.62      8.95 o 
   7  -3  11        1.09       -1.53      6.63 o 
  -3  -2  11       10.17       13.97      4.28 o 
  -2  -2  11       15.43       17.65      4.51 o 
  -1  -2  11       17.80       16.60      3.43 o 
   0  -2  11        1.87        5.79      3.14 o 
   1  -2  11        3.83        6.78      2.94 o 
   2  -2  11        2.47        4.36      2.59 o 
   3  -2  11       10.92       10.62      4.08 o 
   4  -2  11        0.06        2.91      2.37 o 
   5  -2  11        4.37        0.17      4.70 o 
   6  -2  11        0.38        0.34      5.16 o 
   7  -2  11        0.91       17.90      8.39 o 
   8  -2  11        0.83        3.23      7.31 o 
  -4  -1  11        7.01        1.75      4.41 o 
  -3  -1  11        0.04        8.40      5.51 o 
  -2  -1  11       10.48        8.10      4.29 o 
  -1  -1  11        3.66       -1.87      5.25 o 
   0  -1  11        0.72        1.04      2.78 o 
   1  -1  11        8.97        6.56      5.00 o 
   2  -1  11       21.44       26.12      3.41 o 
   3  -1  11       45.06       40.57      3.24 o 
   4  -1  11        3.66        2.73      2.70 o 
   5  -1  11       20.42        6.17      4.15 o 
   6  -1  11        5.79       -2.10      5.84 o 
   7  -1  11        0.95       11.50      7.65 o 
   8  -1  11        7.31       12.98      8.27 o 
  -4   0  11        0.03       13.53      6.71 o 
  -3   0  11        8.42       18.60      6.46 o 
  -2   0  11       10.18        8.74      4.38 o 
  -1   0  11        0.11        3.74      6.63 o 
   0   0  11        1.48       -0.10      3.26 o 
   1   0  11        1.23        1.02      2.58 o 
   2   0  11       39.55       39.93      9.69 o 
   3   0  11        5.54        4.67      5.04 o 
   4   0  11       30.37       16.26     14.53 o 
   5   0  11       13.03        6.16      4.53 o 
   6   0  11        8.69        7.14      4.85 o 
   7   0  11        2.14       17.56     12.81 o 
   8   0  11        8.56       15.75      8.22 o 
  -4   1  11        2.80        4.38      4.93 o 
  -3   1  11        3.96        3.36      6.97 o 
  -2   1  11       10.51        6.40      4.27 o 
  -1   1  11        0.20        1.42      3.79 o 
   0   1  11       39.96       41.62      7.43 o 
   1   1  11       62.69       70.43      5.82 o 
   2   1  11      182.90      179.59      6.83 o 
   3   1  11       91.43      100.46      5.66 o 
   4   1  11       84.69       77.99     14.87 o 
   5   1  11       58.16       48.24     30.96 o 
   6   1  11        3.36        4.07      2.26 o 
   7   1  11        6.98        7.65      2.91 o 
   8   1  11        3.87       -3.97      6.74 o 
  -5   2  11        0.23        6.65      5.71 o 
  -4   2  11        2.01       10.84      6.67 o 
  -3   2  11       11.04       17.35      6.51 o 
  -2   2  11        0.17       10.37      9.24 o 
  -1   2  11        2.25        0.89      3.28 o 
   0   2  11        0.12       -0.79      2.96 o 
   1   2  11       12.77       18.21      4.87 o 
   2   2  11        3.54        1.67      4.61 o 
   3   2  11        1.04        1.07      2.56 o 
   4   2  11        1.56        1.74      2.56 o 
   5   2  11        0.10       -0.48      2.24 o 
   6   2  11        5.48       13.28      3.65 o 
   7   2  11        0.04        3.13      4.07 o 
   8   2  11        0.28        5.36      4.99 o 
  -5   3  11        0.63        3.67      5.43 o 
  -4   3  11        0.03       -2.77      5.99 o 
  -3   3  11       17.24       15.57      6.67 o 
  -2   3  11        0.04       11.05      6.60 o 
  -1   3  11        1.00        7.09      4.19 o 
   0   3  11       12.76        8.48      4.12 o 
   1   3  11       11.27       14.05      4.11 o 
   2   3  11       29.53       32.69      5.42 o 
   3   3  11       11.95        9.99      5.74 o 
   4   3  11        3.52        4.75      3.69 o 
   5   3  11        0.30        3.03      2.90 o 
   6   3  11        0.63        2.22      3.40 o 
   7   3  11        0.09        1.66      3.22 o 
   8   3  11        0.02        1.33      3.02 o 
   9   3  11        0.63        0.68      3.85 o 
  -4   4  11        4.30        9.76      5.83 o 
  -3   4  11       20.15       24.04      7.34 o 
  -2   4  11        2.70        8.14      4.81 o 
  -1   4  11       15.08       32.33      5.57 o 
   0   4  11        5.10        3.83     12.55 o 
   1   4  11       39.42       39.29      8.25 o 
   2   4  11       25.26       21.31      5.43 o 
   3   4  11       18.75       14.82      4.90 o 
   4   4  11        5.21        6.83      4.34 o 
   5   4  11       22.11       22.64      4.22 o 
   6   4  11        8.70       11.72      4.54 o 
   7   4  11       16.63        6.65      5.52 o 
   8   4  11        7.22        9.18      8.53 o 
   9   4  11        5.28        9.52      5.78 o 
  -4   5  11       19.90       34.31      7.15 o 
  -3   5  11        0.18       14.21      5.74 o 
  -2   5  11       15.03       21.22      7.62 o 
  -1   5  11        7.14        8.03      7.71 o 
   0   5  11       19.39       29.56      6.50 o 
   1   5  11       32.19       29.98     18.02 o 
   2   5  11       35.78       40.47      7.25 o 
   3   5  11       38.24       38.08      6.29 o 
   4   5  11        0.13       -2.21      3.44 o 
   5   5  11       42.75       45.37      6.01 o 
   6   5  11        5.47        4.45      5.88 o 
   7   5  11        0.41        8.03      3.94 o 
   8   5  11        1.24       -1.34     10.37 o 
  -4   6  11        2.21       18.36     10.82 o 
  -3   6  11        0.61        1.98      5.74 o 
  -2   6  11        3.42       15.86      6.82 o 
  -1   6  11        0.05        0.12      3.36 o 
   0   6  11        5.68       -0.31      3.53 o 
   1   6  11       11.27        4.40      4.93 o 
   2   6  11       35.43       30.57     21.56 o 
   3   6  11        0.44       10.61      4.62 o 
   4   6  11       19.11       24.43      6.08 o 
   5   6  11       11.74       21.12      6.06 o 
   6   6  11        4.55        7.44      4.26 o 
   7   6  11        5.89        8.17      5.32 o 
   8   6  11        0.07        3.33     11.08 o 
  -3   7  11        2.42        3.27     10.31 o 
  -2   7  11        0.22        1.40      9.18 o 
  -1   7  11        2.85        4.32      5.44 o 
   0   7  11        2.08        7.36      6.18 o 
   1   7  11        3.85       11.67     11.25 o 
   2   7  11       17.69       11.12     12.58 o 
   3   7  11       10.42        1.41      4.91 o 
   4   7  11        6.33       13.11     11.76 o 
   5   7  11        3.98        2.66      4.85 o 
   6   7  11        0.07       -2.23      4.10 o 
   7   7  11        0.63        7.27      7.37 o 
  -2   8  11        3.34        5.92      5.77 o 
  -1   8  11        0.55        3.65      5.25 o 
   0   8  11        2.86        4.90      6.04 o 
   1   8  11        2.35        4.89      5.29 o 
   2   8  11        6.90        8.84      7.79 o 
   3   8  11        0.23        0.65      4.75 o 
   4   8  11       18.93       -0.12      3.60 o 
   5   8  11        5.26        6.80      5.06 o 
   6   8  11        5.05       14.70     10.51 o 
   0   9  11        4.10        2.31      5.17 o 
   1   9  11       12.63        6.92      5.96 o 
   2   9  11        0.84       -7.56      7.56 o 
   3   9  11        3.00       -2.00      4.81 o 
   4   9  11        7.06        1.03      5.50 o 
   2  -4  12        1.13        8.73      6.86 o 
   3  -4  12        0.85       10.99      7.42 o 
   0  -3  12        0.79        5.93      3.52 o 
   1  -3  12        2.25        1.52      2.93 o 
   2  -3  12        7.81        6.61      3.82 o 
   3  -3  12       15.27        0.34      5.16 o 
   4  -3  12        9.39        0.11      4.93 o 
   5  -3  12       14.59        1.19      6.40 o 
  -1  -2  12        0.41        2.19      4.24 o 
   0  -2  12        8.85       13.28      4.01 o 
   1  -2  12        0.19        1.99      4.14 o 
   2  -2  12        8.12       15.50      3.86 o 
   3  -2  12        5.94        4.14      2.71 o 
   4  -2  12        1.14        1.30      5.72 o 
   5  -2  12        2.35        0.11      4.93 o 
   6  -2  12        0.51       -1.25      6.35 o 
  -2  -1  12        4.29        6.32     10.37 o 
  -1  -1  12       10.98        9.24      4.49 o 
   0  -1  12        1.28        0.79      3.38 o 
   1  -1  12        7.53        9.05      3.72 o 
   2  -1  12       14.84       16.58      4.37 o 
   3  -1  12        0.26       -0.44      3.99 o 
   4  -1  12        3.55        3.66      3.27 o 
   5  -1  12        0.64       -0.85      9.24 o 
   6  -1  12        3.53        1.53      6.40 o 
   7  -1  12        0.02       -0.23      5.84 o 
  -3   0  12        9.86       25.44      7.34 o 
  -2   0  12        9.92        9.01      7.05 o 
  -1   0  12        1.42        1.76      4.48 o 
   0   0  12        0.20        5.75      4.69 o 
   1   0  12        1.79        1.10      3.47 o 
   2   0  12        5.53        4.58      5.81 o 
   3   0  12        1.29        0.50      3.70 o 
   4   0  12        2.53        1.63      2.75 o 
   5   0  12       22.31        9.74     10.11 o 
   6   0  12        4.84        0.62      6.01 o 
   7   0  12       10.25       21.19     14.50 o 
  -3   1  12       13.39       22.24      6.25 o 
  -2   1  12        0.42        8.27      5.85 o 
  -1   1  12        0.03       -7.39      7.39 o 
   0   1  12        0.75        0.54      4.14 o 
   1   1  12       11.47       15.17      5.11 o 
   2   1  12       19.14       17.49      4.80 o 
   3   1  12        5.28        3.65      3.02 o 
   4   1  12       23.71        8.61      7.56 o 
   5   1  12       25.74        9.49     10.48 o 
   6   1  12        7.59        4.21      4.11 o 
   7   1  12       14.75       41.81     10.14 o 
  -3   2  12       13.52       19.39      7.43 o 
  -2   2  12        0.22        0.11      8.84 o 
  -1   2  12        0.97        6.75      5.32 o 
   0   2  12        1.05        4.27      4.84 o 
   1   2  12        6.81        7.63      4.96 o 
   2   2  12       12.07        5.59      4.31 o 
   3   2  12        1.58       -1.87      3.00 o 
   4   2  12       39.74       25.19     17.96 o 
   5   2  12       21.96       21.06      6.01 o 
   6   2  12       12.29       18.65      5.61 o 
   7   2  12       19.52       17.72      5.01 o 
  -3   3  12        5.47        4.18      9.09 o 
  -2   3  12        9.89       20.72     13.29 o 
  -1   3  12        0.26        2.87     10.14 o 
   0   3  12        0.23        5.98      6.57 o 
   1   3  12        9.00       14.12      4.62 o 
   2   3  12        1.78       -2.14      5.55 o 
   3   3  12        3.17        6.58      5.91 o 
   4   3  12        2.87        0.89      2.90 o 
   5   3  12        4.53        4.13      4.01 o 
   6   3  12        0.06        3.93     11.36 o 
   7   3  12        0.02       -0.15      2.30 o 
   8   3  12        1.59        5.61      3.34 o 
  -3   4  12        3.48        5.13      6.58 o 
  -2   4  12        1.49       -1.84      7.23 o 
  -1   4  12        0.71       -2.17      4.35 o 
   0   4  12        9.10        6.18      6.97 o 
   1   4  12       26.61       31.57      6.86 o 
   2   4  12        0.28       -0.95      7.82 o 
   3   4  12       18.89       19.47      9.21 o 
   4   4  12        1.82       10.42      5.10 o 
   5   4  12       10.23       11.37      5.27 o 
   6   4  12        4.56        1.55      5.13 o 
   7   4  12        3.46       15.26      4.16 o 
  -2   5  12        1.10       13.88      6.03 o 
  -1   5  12        2.43       -0.15      4.08 o 
   0   5  12        5.26       10.47      6.32 o 
   1   5  12        7.30        7.61     10.09 o 
   2   5  12       13.63       13.48      6.04 o 
   3   5  12        0.79        3.89      4.77 o 
   4   5  12       26.85       32.99      5.31 o 
   5   5  12        2.43        9.20      5.86 o 
   6   5  12       13.57       11.33      5.38 o 
   7   5  12        1.27        3.79      5.84 o 
  -2   6  12        0.15       -0.05      5.16 o 
  -1   6  12        1.38       13.26      9.39 o 
   0   6  12        9.85       14.10      5.75 o 
   1   6  12       12.70        3.05      4.61 o 
   2   6  12       16.40       17.35      5.47 o 
   3   6  12        8.88       13.92      5.21 o 
   4   6  12       11.47        5.00      5.36 o 
   5   6  12       30.65       35.05      6.96 o 
   6   6  12        4.99       17.42      6.12 o 
  -1   7  12        0.54        0.07      8.44 o 
   0   7  12        5.52        3.56      5.19 o 
   1   7  12        1.00        4.92      8.21 o 
   2   7  12        1.51        1.22      6.93 o 
   3   7  12        2.93        3.79      5.59 o 
   4   7  12        8.43       15.40     10.40 o 
   5   7  12        3.32       11.04      6.35 o 
   1   8  12        8.14        3.71      6.43 o 
   2   8  12        0.35        0.65      4.35 o 
   3   8  12        0.07       -1.74      5.64 o 
   1  -1  13        3.48        3.57      3.73 o 
   2  -1  13        7.61        4.49      3.43 o 
   3  -1  13        4.22        6.11      5.02 o 
   4  -1  13        2.97        1.70      6.57 o 
   0   0  13        1.98        5.27      4.36 o 
   1   0  13        2.37        7.00      5.86 o 
   2   0  13        9.35       13.53      7.25 o 
   3   0  13        1.22        1.99      7.05 o 
   4   0  13        5.74        0.92      3.03 o 
   5   0  13        2.16        2.10      7.03 o 
   0   1  13        1.15        1.53      6.23 o 
   1   1  13        8.69        8.75      5.38 o 
   2   1  13        0.05        0.85      5.89 o 
   3   1  13        0.20        1.76      3.13 o 
   4   1  13        0.71       -2.46      3.72 o 
   5   1  13        0.27       -0.22      2.92 o 
   0   2  13        0.88       -3.28      6.66 o 
   1   2  13        1.80        2.54      4.96 o 
   2   2  13        1.30        8.33      5.06 o 
   3   2  13        1.71       -0.54      4.42 o 
   4   2  13       18.98       10.53      8.90 o 
   5   2  13        9.85        4.27      5.31 o 
   6   2  13       22.64       12.85     13.74 o 
   0   3  13        0.09       -0.35      6.26 o 
   1   3  13        2.48        4.73      5.40 o 
   2   3  13        1.12        3.16      5.64 o 
   3   3  13        0.44        1.36      4.03 o 
   4   3  13        2.28        5.21      3.85 o 
   5   3  13        0.39        4.23      4.42 o 
   6   3  13        1.02       10.97      6.46 o 
   0   4  13        0.82        3.17      6.63 o 
   1   4  13        0.16        2.39      4.35 o 
   2   4  13        0.02       10.01      5.70 o 
   3   4  13        1.14        2.36      3.91 o 
   4   4  13        3.48        6.70      5.07 o 
   5   4  13        0.46        5.17      3.99 o 
   0   5  13        3.53       -0.34      5.72 o 
   1   5  13        4.67       13.93      9.01 o 
   2   5  13        0.09       10.37      8.25 o 
   3   5  13        6.75        8.44      5.84 o 
   4   5  13        2.96       -0.88      5.07 o 
   5   5  13        2.42        9.88      5.70 o 
   2   6  13        8.65        6.71      5.33 o 
   3   6  13        0.48        7.68      5.30 o 
                                                 
